# Supplementary material for: The Value of Online Algorithms to Predict T-Cell Ligands Created by Genetic Variants
Source: PLoS One. 2016 Sep 12;11(9):e0162808. doi: 10.1371/journal.pone.0162808 (PMC5019413; doi:10.1371/journal.pone.0162808)
Supplement: S1 Dataset — (XLSX) [file pone.0162808.s001.xlsx]

## Sheet: MiHA
Name	Sequence	Length	Gene	HLA	NetMHCstab 1.0			NetCTLpan 1.1
					Pred	1-log50k	Combined	MHC	TAP	Cle	Comb
ACC-1Y	DYLQYVLQI	9	BCL2A1	A*24:02	0.79	0.646	0.668	0.619	0.452	0.90664	0.8343
ACC-2D	KEFEDDIINW	10	BCL2A1	B*44:02	n.a.	n.a.	n.a.	0.497	0.801	0.41413	0.61021
ACC-2D	KEFEDDIINW	10	BCL2A1	B*44:03	n.a.	n.a.	n.a.	0.651	0.801	0.41413	0.76421
ACC-6	MEIFIEVFSHF	11	HMSD	B*44:03	n.a.	n.a.	n.a.	0.634	2.616	0.96053	0.91552
CTSH(R)/A31	ATLPLLCAR	9	CTSH	A*31:01	n.a.	n.a.	n.a.	0.793	1.569	0.26611	0.8921
CTSH(R)/A33	WATLPLLCAR	10	CTSH	A*33:03	n.a.	n.a.	n.a.	0.425	1.51	0.26611	0.52262
DPH1	SVLPEVDVW	9	DPH1	B*57:01	n.a.	n.a.	n.a.	0.494	1.142	0.45272	0.62441
HA-1	VLHDDLLEA	9	HMHA1	A*02:01	0.442	0.713	0.672	0.696	-0.431	0.95649	0.90044
HA-2	YIGEVLVSV	9	MYO1G	A*02:01	0.84	0.836	0.837	0.855	0.27	0.96594	1.07909
HA-3T	VTEPGTAQY	9	AKAP13	A*01:01	0.714	0.695	0.698	0.61	2.869	0.97885	0.90197
HA-8R	RTLDKVLEV	9	KIAA0020	A*02:01	0.573	0.583	0.581	0.617	0.532	0.96561	0.84756
HB-1H	EEKRGSLHVW	10	HMHB1	B*44:03	n.a.	n.a.	n.a.	0.395	0.675	0.90112	0.61463
HEATR1-1E	ISKERAEAL	9	HEATR1	B*08:01	n.a.	n.a.	n.a.	0.424	0.911	0.69773	0.60376
HwA11-S	CIPPDSLLFPA	11	C19ORF48	A*02:01	0.061	0.446	0.388	0.375	-0.47	0.80917	0.54531
LB-ADIR-1F	SVAPALALFPA	11	TOR3A	A*02:01	0.173	0.616	0.55	0.632	-0.195	0.91454	0.8329
LB-APOBEC3B-1K	KPQYHAEMCF	10	APOBEC3B	B*07:02	0.518	0.425	0.439	0.428	2.2	0.26053	0.54162
LB-APOBEC3B-1K	KPQYHAEMCF	10	APOBEC3B	B*08:01	n.a.	n.a.	n.a.	0.207	2.2	0.26053	0.32062
LB-ARHGDIB-1R	LPRACWREA	9	ARHGDIB	B*07:02	0.521	0.657	0.637	0.681	-0.655	0.41813	0.7587
LB-BCAT2-1R	QPRRALLFVIL	11	BCAT2	B*07:02	0.715	0.705	0.707	0.716	0.766	0.942	0.9471
LB-C16ORF-1R	RPCPSVGLSFL	11	C16ORF	B*07:02	0.612	0.556	0.564	0.587	0.873	0.9043	0.81229
LB-C19ORF48-2E	TAWPGAPEV	9	C19ORF48	B*51:01	n.a.	n.a.	n.a.	0.279	0.379	0.96829	0.50634
LB-CCL4-1T	CADPSETWV	9	CCL4	A*02:01	0.02	0.183	0.159	0.173	0.197	0.28903	0.24296
LB-CLYBL-1Y	SLAAYIPRL	9	CLYBL	A*02:01	0.806	0.85	0.843	0.871	1.198	0.97447	1.1202
LB-CYBA-1Y	STMERWGQKY	10	CYBA	A*01:01	0.103	0.503	0.443	0.512	2.991	0.7889	0.76428
LB-DHX33-1C	YLYEGGISC	9	DHX33	A*02:01	0.658	0.664	0.663	0.76	0.152	0.03742	0.77222
LB-DHX33-1C	YLYEGGISC	9	DHX33	C*03:03	n.a.	n.a.	n.a.	0.142	0.152	0.03742	0.15422
LB-EBI3-1I	RPRARYYIQV	10	EBI3	B*07:02	0.79	0.773	0.776	0.759	0.35	0.95996	0.98374
LB-ECGF-1H	RPHAIRRPLAL	11	TYMP	B*07:02	0.813	0.844	0.839	0.894	0.972	0.91795	1.12484
LB-ERAP1-1R	HPRQEQIAL	9	ERAP1	B*07:02	0.782	0.821	0.815	0.867	0.441	0.95969	1.09396
LB-ERAP1-1R	HPRQEQIALLA	11	ERAP1	B*07:02	0.494	0.534	0.528	0.57	-1.049	0.11943	0.57065
LB-FUCA2-1V	RLRQVGSWL	9	FUCA2	B*07:02	0.392	0.572	0.545	0.574	1.1	0.8953	0.80294
LB-GEMIN4-1V	FPALRFVEV	9	GEMIN4	B*07:02	0.629	0.608	0.611	0.637	0.086	0.97537	0.85861
LB-GEMIN4-1V	FPALRFVEV	9	GEMIN4	B*08:01	n.a.	n.a.	n.a.	0.688	0.086	0.97537	0.90961
LB-GLE1-1V	GQVRLRALY	9	GLE1	B*15:01	0.836	0.528	0.574	0.509	2.732	0.8762	0.77445
LB-GSTP1-1V	DLRCKYVSL	9	GSTP1	B*08:01	n.a.	n.a.	n.a.	0.778	0.54	0.767	0.96408
LB-ITGB2-1	GQAGFFPSPF	10	ITGB2	B*15:01	0.863	0.685	0.712	0.672	2.496	0.53787	0.85542
LB-MOB3A-1C	CPRPGTWTC	9	MOB3A	B*07:02	0.68	0.369	0.416	0.455	-0.305	0.6952	0.6952
LB-NCAPD3-1Q	WLQGVVPVV	9	NCAPD3	A*02:01	0.81	0.776	0.781	0.803	0.429	0.91211	1.01895
LB-NDC80-1P	HLEEQIPKV	9	NDC80	A*02:01	0.644	0.583	0.592	0.592	0.2	0.96767	0.81472
LB-NUP133-1R	SEDLILCRL	9	NUP133	B*40:01	0.671	0.587	0.6	0.539	0.647	0.90858	0.75961
LB-OAS1-1R	ETDDPRRYQKY	11	OAS1	A*01:01	0.615	0.634	0.631	0.545	2.384	0.8548	0.79693
LB-PDCD11-1F	GPDSSKTFLCL	11	PDCD11	B*07:02	0.365	0.343	0.346	0.372	0.342	0.97459	0.59983
LB-PFAS-1P	APGHTRRKL	9	PFAS	B*07:02	0.633	0.7	0.69	0.662	0.785	0.9415	0.89346
LB-PNP-1S	TQAQIFDYSEI	11	PNP	B*13:02	n.a.	n.a.	n.a.	0.287	0.654	0.57445	0.4326
LB-PRCP-1D	FMWDVAEDLKA	11	PRCP	A*02:01	0.575	0.804	0.77	0.797	-0.367	0.05541	0.80029
LB-SON-1R	SETKQRTVL	9	SON	B*40:01	0.702	0.517	0.545	0.414	0.846	0.92193	0.64258
LB-SRGN-1R	ESSVQGYPTRR	11	SRGN	A*68:01	n.a.	n.a.	n.a.	0.695	1.365	0.794	0.90778
LB-SWAP70-1Q	MEQLEQLEL	9	SWAP70	B*40:01	0.633	0.577	0.585	0.67	0.988	0.94752	0.90789
LB-TMEM8A-1I	RPRSVTIQPLL	11	TMEM8A	B*07:02	0.802	0.793	0.794	0.774	0.936	0.97369	1.01648
LB-TRIP10-1EPC	GEPQDLCTL	9	TRIP10	B*40:01	0.724	0.665	0.674	0.428	0.602	0.96485	0.66014
LB-TTK-1D	RLHDGRVFV	9	TTK	A*02:01	0.77	0.667	0.683	0.64	0.601	0.89019	0.85532
LB-USP15-1I	MPSHLRNILL	10	USP15	B*07:02	0.563	0.699	0.679	0.787	0.74	0.65938	0.95386
LB-WNK1-1I	RTLSPEIITV	10	WNK1	A*02:01	0.355	0.441	0.428	0.51	0.687	0.97344	0.7462
LB-ZDHHC6-1Y	RPRYWILLVKI	11	ZDHHC6	B*07:02	0.646	0.65	0.649	0.62	0.418	0.96568	0.84773
LB-ZNFX1-1Q	NEIEDVWQLDL	11	ZNFX1	B*40:01	0.565	0.538	0.542	0.574	1.079	0.93754	0.81192
LRH-1	TPNQRQNVC	9	P2RX5	B*07:02	0.422	0.298	0.317	0.28	-0.358	0.12835	0.29993
P2RX7	WFHHCHPKY	9	P2RX7	A*29:02	n.a.	n.a.	n.a.	0.616	3.227	0.95604	0.91178
PANE1	RVWDLPGVLK	10	CENPM	A*03:01	0.621	0.611	0.613	0.634	0.989	0.56374	0.78557
SLC1A5	AEATANGGLAL	11	SLC1A5	B*40:02	n.a.	n.a.	n.a.	0.692	1.134	0.96464	0.93739
SP110	SLPRGTSTPK	10	SP110	A*03:01	0.39	0.486	0.472	0.475	0.5	0.97524	0.70693
UGT2B17	CVATMIFMI	9	UGT2B17	A*02:01	0.238	0.547	0.501	0.489	0.803	0.10286	0.53222
UGT2B17	AELLNIPFLY	10	UGT2B17	A*29:02	n.a.	n.a.	n.a.	0.41	2.999	0.96912	0.70303
UGT2B17	AELLNIPFLY	10	UGT2B17	B*44:03	n.a.	n.a.	n.a.	0.609	2.999	0.96912	0.90203
UTA2-1	QLLNSVLTL	9	KIAA1551	A*02:01	0.74	0.582	0.606	0.562	1.059	0.97589	0.80805
ZAPHIR	IPRDSWWVEL	10	ZNF419	B*07:02	0.731	0.735	0.734	0.787	0.876	0.97554	1.0284
n.a. HLA-allele not available in online algorithm

## Sheet: Allelic variants
Name	Sequence	Length	Gene	HLA	NetMHCpan 2.8		NetMHCstab 1.0	NetChop 3.1	TAPPred	IEDB
					nM	%-Rank	t1/2 (hrs)
ACC-1Y	DYLQCVLQI	9	BCL2A1	A*24:02	105.22	0.5	4.11	0.774848	8.509	-0.21084
ACC-2D	KEFEDGIINW	10	BCL2A1	B*44:02	43.96	0.08	n.a.	0.628053	8.442	0.42717
ACC-2D	KEFEDGIINW	10	BCL2A1	B*44:03	22.38	0.05	n.a.	0.628053	8	0.42717
CTSH(R)	ATLPLLCAG	9	CTSH	A*31:01	13111.5	32	n.a.	0.037868	6.561	-0.05864
CTSH	WATLPLLCAG	10	CTSH	A*33:03	34831.4	50	n.a.	0.037868	6.561	-0.05324
DPH1	SLLPEVDVW	9	DPH1	B*57:01	464.03	0.8	n.a.	0.59859	8.306	0.16444
HA-1	VLRDDLLEA	9	HMHA1	A*02:01	141.75	3	0.68	0.938067	7.189	0.09942
HA-2	YIGEVLVSM	9	MYO1G	A*02:01	91.16	2	2.02	0.965536	8.61	0.07969
HA-3T	VMEPGTAQY	9	AKAP13	A*01:01	481.56	0.4	1.6	0.979089	6.287	0.02372
HA-8R	PTLDKVLEV	9	KIAA0020	A*02:01	4436.25	10	0.83	0.965106	7.646	-0.10328
HB-1H	EEKRGSLYVW	10	HMHB1	B*44:03	74.72	0.17	n.a.	0.892141	4.676	-0.13546
HEATR1-1E	ISKERAGAL	9	HEATR1	B*08:01	285.2	0.8	n.a.	0.759045	7.423	0.18904
HwA11-S	CIPPDTLLFPA	11	C19ORF48	A*02:01	808.02	6	0.51	0.858724	7.999	0.11572
LB-ADIR-1F	SVAPALALSPA	11	TOR3A	A*02:01	193.8	3	0.62	0.89121	8.487	-0.0896
LB-APOBEC3B-1K	EPQYHAEMCF	10	APOBEC3B	B*07:02	3708.24	5	0.92	0.260528	3.841	-0.05717
LB-APOBEC3B-1K	EPQYHAEMCF	10	APOBEC3B	B*08:01	4950.79	8	n.a.	0.260528	3.841	-0.05107
LB-ARHGDIB-1R	LPRACWPEA	9	ARHGDIB	B*07:02	72.14	0.5	2.03	0.61792	-0,403	0.26132
LB-BCAT2-1R	QPTRALLFVIL	11	BCAT2	B*07:02	271.77	1.5	1.99	0.927905	7.963	0.30398
LB-C16ORF-1R	WPCPSVGLSFL	11	C16ORF	B*07:02	263.28	1	2.14	0.9043	5.617	-0.19822
LB-C19ORF48-2E	TAWPGAPGV	9	C19ORF48	B*51:01	n.a.	1	n.a.	0.957316	3.896	0.14101
LB-CCL4-1T	CADPSESWV	9	CCL4	A*02:01	5453.23	15	0.36	0.147892	5.665	-0.08101
LB-CLYBL-1Y	SLAADIPRL	9	CLYBL	A*02:01	11.37	0.5	3.03	0.963035	4.662	0.21983
LB-CYBA-1Y	STMERWGQKH	10	CYBA	A*01:01	12156.6	6	0.39	0.05507	5.286	0.17499
LB-DHX33-1C	YLYEGGISR	9	DHX33	A*02:01	902.39	6	0.73	0.719808	5.621	0.18011
LB-DHX33-1C	YLYEGGISR	9	DHX33	C*03:03	18247.9	32	n.a.	0.719808	5.621	0.18011
LB-EBI3-1I	RPRARYYVQV	10	EBI3	B*07:02	9.93	0.1	6.48	0.964265	6.967	0.06665
LB-ECGF-1H	RPRAIRRPLAL	11	TYMP	B*07:02	2.17	0.01	10.17	0.91691	6.074	0.28963
LB-ERAP1-1R	HPPQEQIAL	9	ERAP1	B*07:02	196.75	1	1.69	0.971073	2.6	0.00348
LB-ERAP1-1R	HPPQEQIALLA	11	ERAP1	B*07:02	5114.08	6	0.59	0.088374	7.422	0.01513
LB-FUCA2-1V	RLRQMGSWL	9	FUCA2	B*07:02	47.56	0.4	1.13	0.533056	3.841	-0.24906
LB-GEMIN4-1V	FPALRFVEE	9	GEMIN4	B*07:02	731.83	2	1	0.249724	3.344	0.25548
LB-GEMIN4-1V	FPALRFVEE	9	GEMIN4	B*08:01	361.85	1	n.a.	0.249724	3.344	0.19238
LB-GLE1-1V	GQIRLRALY	9	GLE1	B*15:01	41.87	0.4	8.59	0.824063	3.841	0.15974
LB-GSTP1-1V	DLRCKYISL	9	GSTP1	B*08:01	10.92	0.03	n.a.	0.706117	5.148	-0.04207
LB-MOB3A-1C	SPRPGTWTC	9	MOB3A	B*07:02	84.7	0.8	3.53	0.795475	7.781	0.2848
LB-NCAPD3-1Q	WLRGVVPVV	9	NCAPD3	A*02:01	112.57	3	2.55	0.91469	2.054	0.14472
LB-NDC80-1P	HLEEQIAKV	9	NDC80	A*02:01	182.42	3	2.11	0.971506	4.849	0.05275
LB-NUP133-1R	SEDLILCQL	9	NUP133	B*40:01	72	0.5	1.64	0.90888	3.851	0.00202
LB-OAS1-1R	ETDDPRTYQKY	11	OAS1	A*01:01	55.77	0.1	3.6	0.898528	7.029	-0.12752
LB-PDCD11-1F	GPDSSKTLLCL	11	PDCD11	B*07:02	840.9	2	1.46	0.968845	3.846	-0.54387
LB-PFAS-1P	ASGHTRRKL	9	PFAS	B*07:02	11968.6	15	0.39	0.850258	3.87	0.04775
LB-PNP-1S	TQAQIFDYGEI	11	PNP	B*13:02	n.a.	1	n.a.	0.400532	8.463	0.23226
LB-PRCP-1D	FMWDVAEELKA	11	PRCP	A*02:01	8.57	0.4	2.88	0.047345	5.255	0.22891
LB-SON-1R	SETKQCTVL	9	SON	B*40:01	44.09	0.4	1.77	0.959824	3.883	-0.31107
LB-SRGN-1R	ESSVQGYPTQR	11	SRGN	A*68:01	43.34	1	n.a.	0.808605	7.751	-0.14092
LB-SWAP70-1Q	MEQLEELEL	9	SWAP70	B*40:01	36.43	0.3	0.99	0.922849	6.404	0.19213
LB-TMEM8A-1I	RPRSVTVQPLL	11	TMEM8A	B*07:02	6.84	0.05	6.53	0.973894	6.945	-0.15635
LB-TRIP10-1EPC	GGSQDLGTL	9	TRIP10	B*40:01	21857.8	32	0.16	0.87619	-0,144	-0.10782
LB-TTK-1D	RLHEGRVFV	9	TTK	A*02:01	25.32	1	4.96	0.8425	4.228	0.29621
LB-USP15-1I	MPSHLRNTLL	10	USP15	B*07:02	7.89	0.08	2.72	0.4843	8.005	0.03864
LB-WNK1-1I	RTLSPEMITV	10	WNK1	A*02:01	432.16	4	1.12	0.953181	6.154	-0.11367
LB-ZDHHC6-1Y	RPRHWILLVKI	11	ZDHHC6	B*07:02	26.06	0.25	3.48	0.95026	5.334	0.28225
LB-ZNFX1-1Q	NEIEDVWHLDL	11	ZNFX1	B*40:01	41.71	0.4	0.9	0.961148	3.88	0.4555
P2RX7	WFHHCRPKY	9	P2RX7	A*29:02	67.94	0.8	n.a.	0.852285	4.227	-0.09609
SLC1A5	AEPTANGGLAL	11	SLC1A5	B*40:02	296.76	2	n.a.	0.961519	7.839	0.14566
SP110	SLPGGTSTPK	10	SP110	A*03:01	608.2	2	1.4	0.974431	0.324	-0.02455
UTA2-1	QLPNSVLTL	9	KIAA1551	A*02:01	512.9	5	1.51	0.977029	5.451	-0.11903
n.a. HLA-allele not available in online algorithm

## Sheet: Reference set
Sequence	Gene	HLA	Length	NetMHCpan 2.8		NetMHCstab 1.0				NetChop 3.1	TAPPred	NetCTLpan 1.1					IEDB
				Affinity	%-Rank	Pred	1-log50k	Combined	t1/2			MHC	TAP	Cle	Comb	%-Rank
				nM	%				(hrs)
VLKGLLGWV	HMHA1	HLA-A*02:01	9	399.26	4	0.185	0.412	0.378	0.82	0.418949	7.074	0.479	0.526	0.41895	0.58641	4	0.10088
CTWTWAWRA	HMHA1	HLA-A*02:01	9	434.18	4	0.08	0.451	0.395	0.55	0.705289	3.841	0.384	-0.379	0.70529	0.53322	5	0.58067
WTWAWRARL	HMHA1	HLA-A*02:01	9	313.76	4	0.092	0.41	0.362	0.58	0.930941	3.841	0.445	1.088	0.93094	0.68166	3	0.43895
VLCPRDLPL	HMHA1	HLA-A*02:01	9	366.82	4	0.283	0.475	0.446	1.1	0.711638	3.868	0.486	1.022	0.71164	0.67167	3	0.02678
LLADVARFA	HMHA1	HLA-A*02:01	9	55.91	4	0.37	0.566	0.537	1.39	0.184003	7.777	0.623	-0.518	0.184	0.65145	3	0.22413
FLMGEVDSS	HMHA1	HLA-A*02:01	9	64.29	4	0.348	0.532	0.504	1.31	0.033234	-0.544	0.659	-2.423	0.03323	0.6059	3	0.03552
YMKDLISYL	HMHA1	HLA-A*02:01	9	4.6	0.12	0.662	0.844	0.817	3.36	0.97254	4.134	0.881	1.155	0.97254	1.1287	0.05	-0.07498
VMQEPHMPL	HMHA1	HLA-A*02:01	9	32.97	1.5	0.185	0.678	0.604	0.82	0.915152	3.944	0.709	1.16	0.91515	0.94391	0.8	-0.07188
LLSIYSLAL	HMHA1	HLA-A*02:01	9	52.78	1.5	0.534	0.566	0.561	2.21	0.977376	3.905	0.645	0.829	0.97738	0.88563	0.8	-0.06561
KLQEAESNL	HMHA1	HLA-A*02:01	9	76.02	2	0.381	0.517	0.497	1.44	0.964783	7.276	0.625	1.181	0.96478	0.8716	0.8	0.0521
AMATYRTCV	HMHA1	HLA-A*02:01	9	49.15	1.5	0.663	0.705	0.699	3.38	0.720752	3.841	0.697	0.43	0.72075	0.86992	0.8	0.09814
YQMMHMQTA	HMHA1	HLA-A*02:01	9	38.56	1.5	0.553	0.594	0.588	2.34	0.034332	3.841	0.618	-0.467	0.03433	0.61405	3	-0.44258
MMHMQTAPL	HMHA1	HLA-A*02:01	9	39.09	1.5	0.602	0.666	0.656	2.73	0.627064	4.969	0.634	1.104	0.62706	0.80269	1.5	-0.21592
HMQTAPLPV	HMHA1	HLA-A*02:01	9	58.44	2	0.312	0.684	0.628	1.19	0.800708	8.268	0.64	0.349	0.80071	0.82888	1	0.01328
QMLCESSKL	HMHA1	HLA-A*02:01	9	408.69	4	0.394	0.436	0.43	1.49	0.959467	7.838	0.424	1.002	0.95947	0.66493	3	-0.3817
HQVHKSWPL	HMHA1	HLA-A*02:01	9	134.33	3	0.216	0.471	0.433	0.91	0.955364	3.866	0.505	0.987	0.95536	0.74463	1.5	-0.13932
TMSSTEELV	HMHA1	HLA-A*02:01	9	211.87	3	0.396	0.495	0.48	1.5	0.882653	7.522	0.516	0.381	0.88265	0.72412	2	-0.0101
GMTPELPVA	HMHA1	HLA-A*02:01	9	306.55	4	0.404	0.486	0.474	1.53	0.456439	4.545	0.498	-0.488	0.45644	0.5885	4	0.10326
MTPELPVAV	HMHA1	HLA-A*02:01	9	192.62	3	0.124	0.553	0.489	0.66	0.788491	7.173	0.504	0.295	0.78849	0.68879	2	0.13361
YLRQLPEPL	HMHA1	HLA-A*02:01	9	97.64	3	0.326	0.515	0.487	1.24	0.375269	6.262	0.601	1.051	0.37527	0.71171	2	-0.04298
RLYHELVGL	HMHA1	HLA-A*02:01	9	17.55	0.8	0.82	0.685	0.705	6.98	0.952551	3.867	0.703	1.3	0.95255	0.94982	0.4	0.17305
ALAGRLREL	HMHA1	HLA-A*02:01	9	234.43	4	0.522	0.505	0.508	2.13	0.974566	3.842	0.584	1.182	0.97457	0.83283	1	0.18894
YLLRHLRRI	HMHA1	HLA-A*02:01	9	40.65	1.5	0.863	0.614	0.651	9.43	0.341303	3.844	0.597	0.503	0.3413	0.68637	2	0.14346
KMTPGNLGI	HMHA1	HLA-A*02:01	9	144.08	3	0.289	0.601	0.554	1.12	0.915045	8.188	0.609	0.868	0.91505	0.83659	1	0.03879
SLVDYPHQA	HMHA1	HLA-A*02:01	9	22.62	1	0.571	0.731	0.707	2.47	0.751759	6.782	0.748	-0.331	0.75176	0.90887	0.8	-0.0187
TLIVHYGLV	HMHA1	HLA-A*02:01	9	251.74	4	0.405	0.452	0.445	1.53	0.802623	4.309	0.525	0.215	0.80262	0.71097	2	0.13488
YLEAGEAVV	HMHA1	HLA-A*02:01	9	75.58	2	0.527	0.624	0.609	2.17	0.907386	0.795	0.635	0.025	0.90739	0.83979	1	0.25626
LLSSSEASA	HMHA1	HLA-A*02:01	9	345.29	4	0.242	0.364	0.346	0.98	0.198426	2.866	0.454	-0.683	0.19843	0.48157	6	-0.35066
QQSEASLEV	HMHA1	HLA-A*02:01	9	239.91	4	0.421	0.48	0.471	1.6	0.97476	7.328	0.483	0.35	0.97476	0.71107	2	-0.02144
VLQAPLPPM	HMHA1	HLA-A*02:01	9	161.46	3	0.338	0.582	0.545	1.28	0.931364	8.398	0.564	0.495	0.93136	0.78593	1.5	-0.03531
RVLKGLLGWV	HMHA1	HLA-A*02:01	10	185.25	3	0.278	0.47	0.441	1.08	0.418949	7.074	0.528	0.666	0.41895	0.63891	3	-0.05082
GLLGWVCTWT	HMHA1	HLA-A*02:01	10	88.34	2	0.55	0.579	0.575	2.32	0.037471	7.983	0.575	-0.746	0.03747	0.56478	4	0.39783
HLLADVARFA	HMHA1	HLA-A*02:01	10	162.26	3	0.283	0.485	0.455	1.1	0.184003	8.557	0.505	-0.535	0.184	0.53303	5	0.24648
LLNTVETLTA	HMHA1	HLA-A*02:01	10	369.52	4	0.532	0.426	0.442	2.19	0.610016	8.323	0.463	-0.751	0.61002	0.58148	4	0.22452
TIAVAFSSTV	HMHA1	HLA-A*02:01	10	301.62	4	0.376	0.428	0.42	1.42	0.952452	8.632	0.496	0.272	0.95245	0.7171	2	-0.06633
TVSEFLMGEV	HMHA1	HLA-A*02:01	10	113.38	3	0.275	0.504	0.47	1.07	0.496989	5.049	0.59	0.482	0.49699	0.71387	2	0.07205
FLMGEVDSST	HMHA1	HLA-A*02:01	10	17.33	0.8	0.628	0.705	0.693	2.98	0.186806	5.401	0.74	-0.883	0.18681	0.75996	1.5	-0.1006
LMGEVDSSTL	HMHA1	HLA-A*02:01	10	79.33	2	0.499	0.541	0.535	1.99	0.965798	5.401	0.546	0.812	0.9658	0.7836	1.5	-0.09912
VLLQRCEGGV	HMHA1	HLA-A*02:01	10	323.53	4	0.581	0.497	0.51	2.56	0.153857	0.017	0.512	0.275	0.15386	0.55349	4	0.02039
SVMQEPHMPL	HMHA1	HLA-A*02:01	10	393.71	4	0.286	0.494	0.463	1.11	0.915152	8.357	0.494	1.162	0.91515	0.72896	2	-0.21109
VMQEPHMPLL	HMHA1	HLA-A*02:01	10	32.69	1.5	0.334	0.685	0.632	1.26	0.723411	3.944	0.705	1.16	0.72341	0.89677	0.8	-0.09729
HMPLLSIYSL	HMHA1	HLA-A*02:01	10	86.84	2	0.136	0.542	0.481	0.7	0.978503	5.634	0.55	0.825	0.9785	0.79079	1.5	-0.16116
FMQPLTLRRL	HMHA1	HLA-A*02:01	10	37.76	1.5	0.459	0.611	0.588	1.78	0.934699	5.558	0.646	0.959	0.9347	0.88028	0.8	0.04172
AMATYRTCVA	HMHA1	HLA-A*02:01	10	377.5	4	0.31	0.49	0.463	1.18	0.283145	5.285	0.46	-0.42	0.28315	0.51321	5	0.11372
QMMHMQTAPL	HMHA1	HLA-A*02:01	10	26.93	1	0.637	0.711	0.7	3.07	0.627064	6.287	0.689	1.102	0.62706	0.85764	0.8	-0.24517
FQMLCESSKL	HMHA1	HLA-A*02:01	10	120.96	3	0.302	0.569	0.529	1.16	0.959467	7.838	0.58	0.977	0.95947	0.8203	1	-0.44451
KLYDPGQQYA	HMHA1	HLA-A*02:01	10	26.4	1	0.438	0.643	0.612	1.68	0.86746	8.459	0.711	-0.168	0.86746	0.90198	0.8	-0.16564
HVSANAWSPV	HMHA1	HLA-A*02:01	10	203.51	3	0.179	0.425	0.388	0.81	0.67885	5.933	0.493	0.213	0.67885	0.65107	3	0.07988
GTMSSTEELV	HMHA1	HLA-A*02:01	10	476.98	5	0.237	0.45	0.418	0.96	0.882653	8.195	0.414	0.233	0.88265	0.61842	3	-0.1745
GMTPELPVAV	HMHA1	HLA-A*02:01	10	29.11	1.5	0.701	0.717	0.715	3.91	0.788491	7.173	0.707	0.362	0.78849	0.89346	0.8	0.1354
QLFGQDFSHA	HMHA1	HLA-A*02:01	10	204.21	3	0.525	0.475	0.482	2.15	0.911959	8.632	0.437	-0.343	0.91196	0.63362	3	-0.02962
FIVKKCVCEI	HMHA1	HLA-A*02:01	10	123	3	0.655	0.554	0.569	3.28	0.749714	8.612	0.554	0.501	0.74971	0.73521	2	-0.41424
ALRTKGIYRV	HMHA1	HLA-A*02:01	10	396.18	4	0.485	0.44	0.447	1.92	0.963624	3.848	0.43	0.659	0.96362	0.66329	3	0.03126
YLRQLPEPLI	HMHA1	HLA-A*02:01	10	314.74	4	0.362	0.449	0.436	1.36	0.84796	6.262	0.488	0.631	0.84796	0.69457	2	-0.04295
LISFRLYHEL	HMHA1	HLA-A*02:01	10	414.86	4	0.309	0.454	0.432	1.18	0.923589	8.627	0.483	0.938	0.92359	0.71426	2	0.18602
RLYHELVGLA	HMHA1	HLA-A*02:01	10	88.17	2	0.493	0.538	0.531	1.96	0.811494	6.721	0.551	-0.19	0.81149	0.72884	2	0.17903
ALAGRLRELL	HMHA1	HLA-A*02:01	10	307.06	4	0.409	0.456	0.449	1.55	0.423429	38.51	0.508	1.182	0.42343	0.63282	3	0.21314
YLLRHLRRIV	HMHA1	HLA-A*02:01	10	71.62	2	0.766	0.567	0.597	5.19	0.299143	5.928	0.547	0.283	0.29914	0.62138	3	0.23934
KMTPGNLGIV	HMHA1	HLA-A*02:01	10	142.16	3	0.374	0.542	0.517	1.41	0.758607	8.188	0.553	0.648	0.75861	0.73989	2	0.12406
LLSSSEASAL	HMHA1	HLA-A*02:01	10	163.43	3	0.308	0.434	0.415	1.18	0.451499	8.246	0.515	0.807	0.4515	0.63676	3	-0.3637
LLGWVCTWTWA	HMHA1	HLA-A*02:01	11	223.56	3	0.386	0.524	0.503	1.45	0.081876	7.983	0.549	-0.705	0.08188	0.5498	4	0.63008
VMHQIISKYPL	HMHA1	HLA-A*02:01	11	104.97	3	0.554	0.599	0.592	2.35	0.587103	5.827	0.51	1.3	0.5871	0.6746	3	-0.22056
IISKYPLLNTV	HMHA1	HLA-A*02:01	11	87.55	2	0.539	0.566	0.562	2.24	0.96464	8.63	0.609	0.413	0.96464	0.83637	1	-0.28912
LLNTVETLTAA	HMHA1	HLA-A*02:01	11	132.01	3	0.434	0.497	0.488	1.66	0.053477	8.323	0.561	-0.751	0.05348	0.55426	4	0.25764
LTAAGTLIAKV	HMHA1	HLA-A*02:01	11	383.11	4	0.225	0.472	0.435	0.93	0.906624	7.979	0.505	0.324	0.90662	0.71709	2	0.14437
FLMGEVDSSTL	HMHA1	HLA-A*02:01	11	4.9	0.15	0.865	0.824	0.83	9.55	0.965798	5.401	0.862	0.777	0.9658	1.09873	0.05	-0.13627
LMGEVDSSTLL	HMHA1	HLA-A*02:01	11	31.15	1.5	0.441	0.641	0.611	1.69	0.977566	5.401	0.667	0.812	0.97757	0.90725	0.8	-0.117
LLYAKNMAKYM	HMHA1	HLA-A*02:01	11	229.39	4	0.411	0.487	0.476	1.56	0.066359	4.622	0.523	0.669	0.06636	0.55466	4	-0.49646
SVMQEPHMPLL	HMHA1	HLA-A*02:01	11	362.43	4	0.435	0.511	0.5	1.67	0.723411	8.357	0.473	1.162	0.72341	0.66482	3	-0.2365
TLQTQTFMQPL	HMHA1	HLA-A*02:01	11	137.43	3	0.42	0.55	0.53	1.6	0.864789	7.772	0.557	0.891	0.86479	0.77385	1.5	-0.22908
FLVAKAEEEQA	HMHA1	HLA-A*02:01	11	170.58	3	0.301	0.518	0.486	1.16	0.249578	8.584	0.559	-0.401	0.24958	0.60513	3	0.08944
YQMMHMQTAPL	HMHA1	HLA-A*02:01	11	8.14	0.4	0.716	0.77	0.762	4.15	0.627064	6.287	0.804	1.023	0.62706	0.97066	0.3	-0.42292
MMHMQTAPLPV	HMHA1	HLA-A*02:01	11	10.89	0.5	0.702	0.774	0.763	3.91	0.800708	8.268	0.724	0.464	0.80071	0.91576	0.8	-0.22938
QLFGQDFSHAA	HMHA1	HLA-A*02:01	11	67.91	2	0.666	0.577	0.59	3.42	0.909326	8.632	0.578	-0.343	0.90933	0.77402	1.5	-0.01067
KLYLRQLPEPL	HMHA1	HLA-A*02:01	11	59.82	2	0.51	0.598	0.585	2.06	0.375269	8.642	0.608	1.316	0.37527	0.72534	2	-0.01798
QLPEPLISFRL	HMHA1	HLA-A*02:01	11	69.55	2	0.46	0.567	0.551	1.78	0.972027	8.574	0.62	1.104	0.97203	0.86631	0.8	0.17846
LISFRLYHELV	HMHA1	HLA-A*02:01	11	189.43	3	0.406	0.506	0.491	1.54	0.94762	8.627	0.543	0.298	0.94762	0.76366	1.5	0.20857
SLVDYPHQARV	HMHA1	HLA-A*02:01	11	10.11	0.4	0.823	0.769	0.777	7.13	0.714327	6.782	0.777	0.519	0.71433	0.9507	0.4	0.00704
FLEQQQSEASL	HMHA1	HLA-A*02:01	11	147.52	3	0.353	0.438	0.425	1.33	0.961376	8.516	0.491	0.789	0.96138	0.72703	2	-0.44015
VLQAPLPPMRL	HMHA1	HLA-A*02:01	11	195.44	3	0.321	0.52	0.49	1.22	0.907843	8.398	0.515	1.145	0.96576	0.76092	1.5	-0.15903
RIYTYIGEV	MYO1G	HLA-A*02:01	9	30.93	1.5	0.427	0.659	0.624	1.63	0.916747	4.397	0.719	0.844	0.91675	0.94637	0.4	0.24664
YTYIGEVLV	MYO1G	HLA-A*02:01	9	160.72	3	0.399	0.579	0.552	1.51	0.900912	5.7	0.573	0.469	0.90091	0.78743	1.5	0.28833
ELYERPPHL	MYO1G	HLA-A*02:01	9	373.46	4	0.333	0.45	0.432	1.26	0.968596	4.171	0.443	1.089	0.9686	0.68816	2	0.14905
HLYAVANAA	MYO1G	HLA-A*02:01	9	233.68	4	0.103	0.488	0.43	0.61	0.633623	6.772	0.462	-0.565	0.63362	0.59044	4	0.1326
HIMQYIAAV	MYO1G	HLA-A*02:01	9	6.34	0.2	0.703	0.793	0.779	3.93	0.851375	8.138	0.829	0.518	0.85137	1.03351	0.15	0.004
VLLKSTCVL	MYO1G	HLA-A*02:01	9	161.4	3	0.704	0.525	0.552	3.95	0.969631	6.712	0.531	0.915	0.96963	0.77204	1.5	-0.36654
YLLEKSRVL	MYO1G	HLA-A*02:01	9	14.47	0.8	0.769	0.657	0.674	5.28	0.926339	7.532	0.728	1.026	0.92634	0.96208	0.4	-0.20078
GLNMTVHSA	MYO1G	HLA-A*02:01	9	298.99	4	0.635	0.405	0.44	3.06	0.794143	-0.248	0.433	-0.635	0.79414	0.59581	4	-0.1715
RILAAILHL	MYO1G	HLA-A*02:01	9	142.31	3	0.487	0.572	0.559	1.93	0.765069	4.069	0.565	1.322	0.76507	0.77019	1.5	0.20869
GLQKEGLAV	MYO1G	HLA-A*02:01	9	449.75	4	0.25	0.396	0.374	1	0.55201	5.368	0.422	0.093	0.55201	0.54853	4	-0.1117
ALVDHVAEL	MYO1G	HLA-A*02:01	9	6.7	0.25	0.832	0.806	0.81	7.52	0.978446	3.841	0.81	1.029	0.97845	1.05588	0.1	0.1976
YQRLFEWVV	MYO1G	HLA-A*02:01	9	379.6	4	0.16	0.401	0.365	0.76	0.14869	4.764	0.427	0.466	0.14869	0.47211	6	0.42495
WVVNRINSV	MYO1G	HLA-A*02:01	9	405.92	4	0.175	0.391	0.359	0.8	0.962678	4.301	0.416	0.337	0.96268	0.64103	3	0.08045
VLDIYGFEV	MYO1G	HLA-A*02:01	9	7.25	0.3	0.717	0.794	0.782	4.16	0.804865	8.49	0.807	0.19	0.80487	0.99284	0.3	0.32672
KLQQLFIQL	MYO1G	HLA-A*02:01	9	32.16	1.5	0.445	0.634	0.606	1.71	0.971985	3.97	0.669	0.882	0.97198	0.90975	0.8	-0.01012
GILAVLDEA	MYO1G	HLA-A*02:01	9	217.96	3	0.187	0.481	0.437	0.83	0.47318	-0.845	0.479	-0.436	0.47318	0.57457	4	0.14275
VLDEACSSA	MYO1G	HLA-A*02:01	9	54.9	2	0.67	0.569	0.584	3.47	0.484062	3.608	0.618	-0.476	0.48406	0.71501	2	-0.14098
YAGDVTYSV	MYO1G	HLA-A*02:01	9	27.19	1	0.499	0.719	0.686	1.99	0.967988	8.572	0.684	0.161	0.96799	0.90582	0.8	0.01028
FLFQDFKRL	MYO1G	HLA-A*02:01	9	23.64	1	0.642	0.663	0.66	3.13	0.969144	4.251	0.706	0.852	0.96914	0.94536	0.8	-0.09852
LLYNSTDPT	MYO1G	HLA-A*02:01	9	231.17	4	0.448	0.454	0.453	1.73	0.189773	5.098	0.458	-0.363	0.18977	0.49162	5	-0.12003
SMVALVENL	MYO1G	HLA-A*02:01	9	43.86	1.5	0.323	0.634	0.587	1.23	0.890122	6.881	0.682	1.348	0.89012	0.91598	0.8	0.16155
FLLRYKMTC	MYO1G	HLA-A*02:01	9	421.85	4	0.745	0.447	0.492	4.71	0.064853	4.705	0.409	0.089	0.06485	0.42582	7	-0.28364
LLGSDKAAV	MYO1G	HLA-A*02:01	9	186.06	3	0.435	0.502	0.492	1.67	0.70858	5.327	0.516	0.152	0.70858	0.67923	3	-0.28099
RLIPIIVLL	MYO1G	HLA-A*02:01	9	13.18	0.8	0.859	0.72	0.741	9.15	0.973951	3.849	0.724	1.441	0.97395	0.97916	0.3	0.31528
FQAARQPPL	MYO1G	HLA-A*02:01	9	60.68	2	0.292	0.652	0.598	1.13	0.596455	5.938	0.737	1.084	0.59646	0.8983	0.8	-0.02241
LVWPLPPAV	MYO1G	HLA-A*02:01	9	29.68	1.5	0.59	0.711	0.693	2.63	0.942796	3.844	0.678	0.49	0.9428	0.90238	0.8	0.053
RQYRVMRAV	MYO1G	HLA-A*02:01	9	419.62	4	0.24	0.392	0.369	0.97	0.209179	3.844	0.503	0.682	0.20918	0.56712	4	-0.00768
AVYNFTHQGA	MYO1G	HLA-A*02:01	10	477.83	5	0.244	0.353	0.337	0.98	0.381624	8.277	0.375	-0.211	0.38162	0.45559	6	0.09658
GLNMTVHSAL	MYO1G	HLA-A*02:01	10	400.33	4	0.5	0.415	0.428	2	0.962049	4.586	0.412	0.855	0.96205	0.64984	3	-0.18711
RVIGFSPEEV	MYO1G	HLA-A*02:01	10	69.95	2	0.561	0.541	0.544	2.4	0.72849	3.6	0.607	0.802	0.72849	0.79096	1.5	0.16276
ILHLGNIEFV	MYO1G	HLA-A*02:01	10	30.08	1.5	0.681	0.675	0.676	3.61	0.849402	8.445	0.695	0.541	0.8494	0.89964	0.8	0.30422
GLAVAEEALV	MYO1G	HLA-A*02:01	10	101.24	3	0.585	0.561	0.565	2.59	0.281296	7.557	0.608	0.005	0.2813	0.67142	3	0.31063
ALVDHVAELT	MYO1G	HLA-A*02:01	10	248.26	4	0.428	0.479	0.471	1.63	0.1115	3.841	0.452	-0.631	0.1115	0.46131	6	0.22227
AVYQRLFEWV	MYO1G	HLA-A*02:01	10	69.58	2	0.504	0.606	0.591	2.02	0.103437	4.049	0.59	0.885	0.10344	0.6354	3	0.24596
RLFEWVVNRI	MYO1G	HLA-A*02:01	10	7.02	0.25	0.821	0.762	0.771	7.02	0.886485	5.882	0.798	0.861	0.88648	1.01898	0.2	0.45829
GVLDIYGFEV	MYO1G	HLA-A*02:01	10	19.83	0.8	0.505	0.697	0.668	2.03	0.804865	8.49	0.704	0.301	0.80487	0.89262	0.8	0.33392
DIYGFEVFPV	MYO1G	HLA-A*02:01	10	214.52	3	0.299	0.444	0.422	1.15	0.82377	8.61	0.502	0.362	0.82377	0.6964	2	0.37558
KLQQLFIQLI	MYO1G	HLA-A*02:01	10	45.69	1.5	0.544	0.6	0.592	2.28	0.680845	7.105	0.636	0.462	0.68085	0.80074	1.5	-0.02992
FLFQDFKRLL	MYO1G	HLA-A*02:01	10	22.45	1	0.663	0.65	0.652	3.38	0.940784	4.251	0.718	0.852	0.94078	0.95098	0.4	-0.10876
LLYNSTDPTL	MYO1G	HLA-A*02:01	10	48.09	1.5	0.807	0.599	0.63	6.47	0.943181	5.098	0.641	1.297	0.94318	0.88564	0.8	-0.09681
AMWPDGQQDI	MYO1G	HLA-A*02:01	10	104.75	3	0.268	0.58	0.533	1.05	0.812773	4.307	0.574	1.104	0.81277	0.78447	1.5	-0.0785
TLFKNSMVAL	MYO1G	HLA-A*02:01	10	68.93	2	0.628	0.595	0.6	2.98	0.708651	3.908	0.599	1.035	0.70865	0.78432	1.5	-0.454
SMVALVENLA	MYO1G	HLA-A*02:01	10	316.11	4	0.134	0.482	0.43	0.69	0.255125	6.881	0.492	-0.142	0.25512	0.54585	5	0.16448
NLASKEPFYV	MYO1G	HLA-A*02:01	10	7.35	0.3	0.677	0.787	0.771	3.56	0.601909	4.675	0.811	0.221	0.60191	0.95195	0.4	-0.18007
YLGLLENVRV	MYO1G	HLA-A*02:01	10	58.04	2	0.664	0.608	0.616	3.39	0.761847	8.359	0.605	0.305	0.76185	0.78404	1.5	0.14553
HLLGSDKAAV	MYO1G	HLA-A*02:01	10	258.89	4	0.466	0.486	0.483	1.82	0.70858	5.327	0.487	0.402	0.70858	0.65648	3	-0.25612
KLFIRSPRTL	MYO1G	HLA-A*02:01	10	272.19	4	0.598	0.447	0.47	2.7	0.703723	3.849	0.438	1.247	0.70372	0.62751	3	0.11714
RLIPIIVLLL	MYO1G	HLA-A*02:01	10	27.62	1	0.805	0.669	0.689	6.4	0.974543	4.271	0.668	1.441	0.97454	0.9233	0.8	0.31426
LVWPLPPAVL	MYO1G	HLA-A*02:01	10	379.95	4	0.208	0.477	0.437	0.88	0.974433	8.278	0.431	1.13	0.97443	0.6785	3	0.08584
YLSSATDNPT	MYO1G	HLA-A*02:01	10	283.84	4	0.342	0.495	0.472	1.29	0.100613	7.19	0.473	-0.849	0.10061	0.47441	6	-0.13533
SLFAQRLKTL	MYO1G	HLA-A*02:01	10	238.98	4	0.544	0.481	0.49	2.28	0.937911	3.868	0.451	1.193	0.93791	0.69185	2	-0.15479
VLFSSHVRKV	MYO1G	HLA-A*02:01	10	29.24	1.5	0.73	0.638	0.652	4.41	0.468212	3.919	0.631	0.662	0.46821	0.7529	1.5	-0.30153
LLTDQHLYKL	MYO1G	HLA-A*02:01	10	25.43	1	0.751	0.669	0.681	4.85	0.955477	4.179	0.66	0.99	0.95548	0.89973	0.8	-0.18594
KLDPDRQYRV	MYO1G	HLA-A*02:01	10	28.89	1.5	0.677	0.669	0.67	3.56	0.921439	8.623	0.708	0.213	0.92144	0.92065	0.8	-0.01388
RVMRAVPLEA	MYO1G	HLA-A*02:01	10	448.18	4	0.255	0.441	0.413	1.01	0.260416	8.633	0.433	-0.14	0.26042	0.48809	6	0.11208
VMRAVPLEAV	MYO1G	HLA-A*02:01	10	264.01	4	0.186	0.497	0.45	0.82	0.547838	8.589	0.506	0.679	0.54784	0.64624	3	0.18249
LLDQVTMEDFM	MYO1G	HLA-A*02:01	11	173.99	3	0.404	0.472	0.462	1.53	0.058066	7.034	0.488	0.199	0.05807	0.50604	5	-0.02099
RIYTYIGEVLV	MYO1G	HLA-A*02:01	11	61.71	2	0.551	0.622	0.611	2.32	0.900912	6.816	0.668	0.844	0.90091	0.89181	0.8	0.31947
YTYIGEVLVSV	MYO1G	HLA-A*02:01	11	48.96	1.5	0.548	0.656	0.64	2.31	0.965937	7.979	0.676	0.469	0.96594	0.90506	0.8	0.23116
VLVSVNPYQEL	MYO1G	HLA-A*02:01	11	61.02	2	0.4	0.609	0.578	1.51	0.951439	5.846	0.62	0.947	0.95144	0.85775	0.8	-0.17271
ELYERPPHLYA	MYO1G	HLA-A*02:01	11	494.4	5	0.135	0.421	0.378	0.69	0.460702	4.171	0.393	-0.401	0.4607	0.48663	6	0.14728
VLLKSTCVLEA	MYO1G	HLA-A*02:01	11	75.78	2	0.591	0.561	0.565	2.63	0.162789	7.429	0.561	-0.575	0.16279	0.58325	4	-0.3084
ILAAILHLGNI	MYO1G	HLA-A*02:01	11	27.42	1	0.554	0.648	0.634	2.35	0.330193	3.953	0.724	0.726	0.33019	0.81644	1.5	0.21675
AILHLGNIEFV	MYO1G	HLA-A*02:01	11	70.81	2	0.559	0.614	0.606	2.38	0.849402	8.445	0.611	0.759	0.8494	0.82109	1	0.32303
AVAEEALVDHV	MYO1G	HLA-A*02:01	11	258.15	4	0.32	0.507	0.479	1.22	0.325294	4.667	0.501	0.662	0.32529	0.59074	4	0.31473
ALVDHVAELTA	MYO1G	HLA-A*02:01	11	75.33	2	0.621	0.593	0.597	2.91	0.100419	8.451	0.555	-0.461	0.10042	0.56607	4	0.25309
AVYQRLFEWVV	MYO1G	HLA-A*02:01	11	53.27	1.5	0.622	0.618	0.619	2.92	0.14869	4.764	0.569	0.885	0.14869	0.62458	3	0.34115
KLQQLFIQLIL	MYO1G	HLA-A*02:01	11	130.56	3	0.328	0.504	0.478	1.24	0.956988	7.105	0.507	0.882	0.95699	0.74437	1.5	0.038
VLDEACSSAGT	MYO1G	HLA-A*02:01	11	302.88	4	0.363	0.435	0.424	1.37	0.028294	4.951	0.476	-0.646	0.02829	0.46622	6	-0.17046
KTMEFGRDFRI	MYO1G	HLA-A*02:01	11	221.08	3	0.347	0.496	0.474	1.31	0.862022	7.075	0.53	0.546	0.86202	0.7376	2	0.39107
RLLYNSTDPTL	MYO1G	HLA-A*02:01	11	129.31	3	0.708	0.554	0.577	4.02	0.943181	8.656	0.484	1.337	0.94318	0.72964	2	-0.10272
TLFKNSMVALV	MYO1G	HLA-A*02:01	11	15.81	0.8	0.838	0.721	0.739	7.85	0.301446	8.492	0.755	0.395	0.30145	0.8327	1	-0.452
KLDENHCRHQV	MYO1G	HLA-A*02:01	11	18.87	0.8	0.774	0.709	0.719	5.42	0.253695	6.577	0.771	0.235	0.2537	0.83396	1	0.08899
MTCEYTWPNHL	MYO1G	HLA-A*02:01	11	484.88	5	0.188	0.498	0.452	0.83	0.97517	8.613	0.449	1.09	0.97517	0.69566	2	0.33615
KLFIRSPRTLV	MYO1G	HLA-A*02:01	11	40.56	1.5	0.696	0.629	0.639	3.82	0.764403	5.298	0.67	0.607	0.7644	0.85717	0.8	0.12542
LLLQKAWRGTL	MYO1G	HLA-A*02:01	11	219.11	3	0.482	0.472	0.473	1.9	0.79115	7.06	0.468	1.043	0.79115	0.67208	3	0.02364
TIMRWFRRHKV	MYO1G	HLA-A*02:01	11	382.22	4	0.363	0.462	0.447	1.37	0.969913	7.22	0.483	0.435	0.96991	0.71211	2	0.3252
HLAELQRRFQA	MYO1G	HLA-A*02:01	11	447.39	4	0.147	0.438	0.394	0.72	0.606008	5.364	0.427	-0.436	0.60601	0.55245	4	0.12009
PLYGRDLVWPL	MYO1G	HLA-A*02:01	11	124.23	3	0.477	0.533	0.525	1.87	0.540433	4.214	0.548	0.536	0.54043	0.683	3	0.31342
VLQPFQDTCHA	MYO1G	HLA-A*02:01	11	245.59	4	0.316	0.442	0.423	1.2	0.942388	5.487	0.494	-0.332	0.94239	0.69774	2	-0.01602
ALFCRWRARQL	MYO1G	HLA-A*02:01	11	270.53	4	0.318	0.472	0.449	1.21	0.132883	4.054	0.504	1.207	0.13288	0.56407	4	0.31308
YLSSATDNPTA	MYO1G	HLA-A*02:01	11	26.34	1	0.717	0.68	0.686	4.16	0.125046	8.058	0.701	-0.679	0.12505	0.71216	2	-0.11544
TLQDKDGFGAV	MYO1G	HLA-A*02:01	11	287.65	4	0.183	0.49	0.444	0.82	0.7773	7.28	0.525	0.382	0.7773	0.70944	2	-0.00902
LLLTDQHLYKL	MYO1G	HLA-A*02:01	11	18.6	0.8	0.74	0.714	0.718	4.6	0.955477	6.465	0.727	1.15	0.95548	0.97073	0.3	-0.1638
RQYRVMRAVPL	MYO1G	HLA-A*02:01	11	169.88	3	0.222	0.429	0.398	0.92	0.940758	3.966	0.494	1.322	0.94076	0.73872	2	0.03567
RVMRAVPLEAV	MYO1G	HLA-A*02:01	11	53.23	1.5	0.553	0.592	0.586	2.34	0.547838	8.633	0.682	0.71	0.54784	0.82301	1	0.1595
KLMSDLQKL	KIAA0020	HLA-A*02:01	9	6.44	0.25	0.705	0.774	11.53	3.97	0.85044	4.533	0.824	1.193	0.85044	1.04517	0.15	-0.43607
LMSDLQKLI	KIAA0020	HLA-A*02:01	9	86.48	2	0.359	0.491	245.15	1.35	0.648027	6.509	0.563	0.757	0.64803	0.72773	2	-0.3397
LMYGSKPQI	KIAA0020	HLA-A*02:01	9	153.51	3	0.626	0.55	129.48	2.95	0.478652	3.896	0.547	0.742	0.47865	0.67325	3	-0.40824
ELYGNTFQL	KIAA0020	HLA-A*02:01	9	118.15	3	0.36	0.572	102.6	1.36	0.978032	4.285	0.531	0.79	0.97803	0.77081	1.5	0.09426
LIMDEMKQI	KIAA0020	HLA-A*02:01	9	389.58	4	0.366	0.464	330.1	1.38	0.117527	4.162	0.477	0.565	0.11753	0.51757	5	-0.35216
IMDEMKQIL	KIAA0020	HLA-A*02:01	9	127.14	3	0.242	0.454	365.84	0.98	0.491558	4.229	0.528	0.971	0.49156	0.66288	3	-0.28605
FLDFFTYAP	KIAA0020	HLA-A*02:01	9	85.79	2	0.448	0.483	268.76	1.73	0.105224	5.953	0.485	-0.1	0.10522	0.50618	5	0.29528
KLRSEMIEA	KIAA0020	HLA-A*02:01	9	338.54	4	0.119	0.343	1229.06	0.65	0.048618	6.98	0.446	-0.505	0.04862	0.44431	7	-0.04665
AIREAVVYL	KIAA0020	HLA-A*02:01	9	346.55	4	0.253	0.464	330.1	1.01	0.976735	3.842	0.489	1.109	0.97673	0.73649	2	0.22719
YLAHTHDGA	KIAA0020	HLA-A*02:01	9	112.89	3	0.326	0.511	197.45	1.24	0.052126	7.86	0.561	-0.472	0.05213	0.56093	4	0.15202
TMKTYVEKV	KIAA0020	HLA-A*02:01	9	462.89	5	0.308	0.447	394.62	1.18	0.940006	6.807	0.511	0.514	0.94001	0.73535	2	-0.03718
GQYSHLVLL	KIAA0020	HLA-A*02:01	9	36.83	1.5	0.46	0.605	72.18	1.79	0.894516	3.841	0.681	1.179	0.89452	0.91174	0.8	-0.11825
VLLAAFDCI	KIAA0020	HLA-A*02:01	9	66.25	2	0.635	0.648	44.84	3.05	0.151699	8.197	0.654	0.682	0.1517	0.70518	2	0.17129
IISEIISSL	KIAA0020	HLA-A*02:01	9	31.6	1.5	0.541	0.608	69.5	2.26	0.931935	5.347	0.689	1.111	0.93194	0.92646	0.8	0.06565
YLLSPRDPA	KIAA0020	HLA-A*02:01	9	138.78	3	0.214	0.59	84.9	0.9	0.128449	8.563	0.57	-0.47	0.12845	0.58715	4	-0.11991
ELLESISPA	KIAA0020	HLA-A*02:01	9	137.69	3	0.195	0.502	220.01	0.85	0.849884	-0.425	0.478	-0.57	0.84988	0.65497	3	-0.08477
LLESISPAL	KIAA0020	HLA-A*02:01	9	67.23	2	0.485	0.541	143.49	1.91	0.959006	6.005	0.557	0.667	0.95901	0.78945	1.5	-0.1466
YLQEHAQEV	KIAA0020	HLA-A*02:01	9	4.22	0.12	0.826	0.83	6.33	7.27	0.928257	7.002	0.874	0.336	0.92826	1.09126	0.1	0.09222
VVLDKSACV	KIAA0020	HLA-A*02:01	9	100.68	3	0.754	0.55	130.18	4.9	0.952945	4.49	0.557	0.366	0.95294	0.78056	1.5	-0.34549
TMNAIASLA	KIAA0020	HLA-A*02:01	9	378.93	4	0.218	0.442	418.82	0.91	0.561834	5.342	0.428	-0.674	0.56183	0.53756	5	0.0576
LLQSCDLEV	KIAA0020	HLA-A*02:01	9	30.69	1.5	0.615	0.678	32.59	2.85	0.476674	6.655	0.705	0.36	0.47667	0.82125	1	-0.18655
ALKSLIPTL	KIAA0020	HLA-A*02:01	9	59.63	2	0.578	0.54	144.27	2.53	0.977199	3.844	0.588	1.27	0.9772	0.83962	1	-0.10867
QLSDKTNYDI	KIAA0020	HLA-A*02:01	10	327.55	4	0.455	0.46	0.459	1.76	0.168306	8.541	0.447	0.695	0.16831	0.50224	5	-0.19983
KLMSDLQKLI	KIAA0020	HLA-A*02:01	10	12.32	0.5	0.634	0.691	0.682	3.04	0.648027	6.509	0.749	0.773	0.64803	0.91413	0.8	-0.51019
KLIQGKIKTI	KIAA0020	HLA-A*02:01	10	297.07	4	0.736	0.442	0.486	4.53	0.964992	6.119	0.478	0.681	0.96499	0.71215	2	-0.2844
FLMYGSKPQI	KIAA0020	HLA-A*02:01	10	6.76	0.25	0.785	0.828	0.821	5.71	0.478652	4.987	0.832	0.625	0.47865	0.95532	0.4	-0.46886
LMYGSKPQIA	KIAA0020	HLA-A*02:01	10	441.98	4	0.306	0.431	0.412	1.17	0.071911	7.924	0.416	-0.328	0.07191	0.42398	7	-0.36864
KMLRHAEASA	KIAA0020	HLA-A*02:01	10	201.24	3	0.358	0.477	0.459	1.35	0.040004	5.367	0.456	-0.157	0.04	0.46108	6	0.14869
MLTEELYGNT	KIAA0020	HLA-A*02:01	10	481.23	5	0.234	0.426	0.397	0.96	0.026873	4.802	0.464	-0.534	0.02687	0.4567	6	0.22139
IMDEMKQILT	KIAA0020	HLA-A*02:01	10	385.94	4	0.199	0.374	0.348	0.86	0.028547	4.229	0.425	-0.689	0.02855	0.4142	7	-0.27625
KVFLDFFTYA	KIAA0020	HLA-A*02:01	10	36.27	1.5	0.202	0.611	0.55	0.87	0.779428	7.779	0.628	-0.201	0.77943	0.79835	1.5	0.30324
FLDFFTYAPP	KIAA0020	HLA-A*02:01	10	154.89	3	0.39	0.436	0.429	1.47	0.13085	6.776	0.49	-0.1	0.13085	0.51694	5	0.29986
KLRSEMIEAI	KIAA0020	HLA-A*02:01	10	238.26	4	0.2	0.429	0.395	0.86	0.325427	6.98	0.535	0.565	0.32543	0.62235	3	0.00947
EMIEAIREAV	KIAA0020	HLA-A*02:01	10	268.83	4	0.261	0.452	0.423	1.03	0.06338	6.954	0.461	0.355	0.06338	0.48414	6	0.46773
KTMKTYVEKV	KIAA0020	HLA-A*02:01	10	120.88	3	0.485	0.513	0.509	1.92	0.940006	6.807	0.568	0.512	0.94001	0.7923	1.5	-0.24244
GQYSHLVLLA	KIAA0020	HLA-A*02:01	10	123.65	3	0.212	0.508	0.464	0.89	0.78054	6.636	0.571	-0.311	0.78054	0.73885	2	-0.12395
IIISEIISSL	KIAA0020	HLA-A*02:01	10	77.81	2	0.464	0.56	0.546	1.81	0.931935	6.593	0.601	1.126	0.93194	0.83884	1	-0.00717
ELLESISPAL	KIAA0020	HLA-A*02:01	10	84.72	2	0.337	0.576	0.54	1.27	0.959006	6.005	0.594	0.92	0.95901	0.83278	1	-0.07658
LLESISPALL	KIAA0020	HLA-A*02:01	10	169.75	3	0.353	0.472	0.454	1.33	0.950461	6.005	0.504	0.667	0.95046	0.73453	2	-0.14937
SISPALLSYL	KIAA0020	HLA-A*02:01	10	84.61	2	0.308	0.572	0.532	1.18	0.941633	8.646	0.605	0.965	0.94163	0.84099	1	-0.18978
ALLSYLQEHA	KIAA0020	HLA-A*02:01	10	34.42	1.5	0.605	0.643	0.637	2.76	0.265052	7.36	0.629	-0.499	0.26505	0.67616	3	-0.19011
YLQEHAQEVV	KIAA0020	HLA-A*02:01	10	10.63	0.5	0.77	0.773	0.773	5.3	0.110722	7.002	0.805	0.336	0.11072	0.83831	1	0.13233
VLDKSACVLV	KIAA0020	HLA-A*02:01	10	49.84	1.5	0.764	0.622	0.643	5.14	0.512543	7.23	0.612	0.267	0.51254	0.734	2	-0.35519
VLVSDILGSA	KIAA0020	HLA-A*02:01	10	112.59	3	0.18	0.511	0.461	0.81	0.82612	7.613	0.547	-0.383	0.82612	0.7233	2	-0.08037
TMNAIASLAA	KIAA0020	HLA-A*02:01	10	376.4	4	0.188	0.457	0.417	0.83	0.231476	6.189	0.444	-0.674	0.23148	0.47923	6	0.06274
SLLQSCDLEV	KIAA0020	HLA-A*02:01	10	25.51	1	0.81	0.696	0.713	6.59	0.476674	6.655	0.67	0.459	0.47667	0.78873	1.5	-0.26374
LLQSCDLEVA	KIAA0020	HLA-A*02:01	10	442.68	4	0.2	0.413	0.381	0.86	0.04513	6.655	0.468	-0.49	0.04513	0.4659	6	-0.13679
QLSDKTNYDIV	KIAA0020	HLA-A*02:01	11	206.98	3	0.569	0.48	0.493	2.46	0.16708	8.541	0.51	0.475	0.16708	0.55947	4	-0.11688
FLMYGSKPQIA	KIAA0020	HLA-A*02:01	11	17.88	0.8	0.55	0.715	0.69	2.32	0.071911	7.924	0.673	-0.445	0.07191	0.67805	3	-0.42926
KMLRHAEASAI	KIAA0020	HLA-A*02:01	11	85.47	2	0.459	0.565	0.549	1.78	0.087498	5.367	0.553	0.913	0.0875	0.59551	4	0.13565
MLRHAEASAIV	KIAA0020	HLA-A*02:01	11	318.86	4	0.353	0.424	0.413	1.33	0.907112	8.598	0.426	0.531	0.90711	0.64338	3	0.1781
ILTPMAQKEAV	KIAA0020	HLA-A*02:01	11	215.46	3	0.554	0.485	0.495	2.35	0.161128	2.147	0.506	0.272	0.16113	0.54905	4	-0.3399
AVIKHSLVHKV	KIAA0020	HLA-A*02:01	11	164.73	3	0.671	0.494	0.521	3.48	0.820989	8.398	0.489	0.499	0.82099	0.6862	2	-0.37404
EMIEAIREAVV	KIAA0020	HLA-A*02:01	11	479.55	5	0.285	0.428	0.407	1.1	0.875745	6.954	0.416	0.355	0.87574	0.62192	3	0.51344
YLAHTHDGARV	KIAA0020	HLA-A*02:01	11	14.66	0.8	0.777	0.71	0.72	5.5	0.538289	8.44	0.767	0.378	0.53829	0.89757	0.8	0.23131
KVIVKTMKTYV	KIAA0020	HLA-A*02:01	11	245.2	4	0.537	0.46	0.472	2.23	0.695798	4.169	0.486	0.761	0.6958	0.66158	3	-0.43086
KVANGQYSHLV	KIAA0020	HLA-A*02:01	11	53.23	1.5	0.572	0.599	0.595	2.48	0.660883	6.713	0.62	0.41	0.66088	0.77895	1.5	-0.21212
GQYSHLVLLAA	KIAA0020	HLA-A*02:01	11	103.17	3	0.172	0.519	0.467	0.79	0.505639	8.069	0.578	-0.311	0.50564	0.68399	3	-0.10371
KLVKQIIISEI	KIAA0020	HLA-A*02:01	11	51.66	1.5	0.743	0.587	0.61	4.67	0.862608	8.642	0.61	0.749	0.86261	0.82281	1	-0.01304
LLYLLSPRDPA	KIAA0020	HLA-A*02:01	11	183.75	3	0.351	0.483	0.463	1.32	0.128449	8.563	0.476	-0.278	0.12845	0.49795	5	-0.1341
YLLSPRDPAHT	KIAA0020	HLA-A*02:01	11	403.59	4	0.327	0.472	0.45	1.24	0.048261	8.563	0.437	-0.64	0.04826	0.43186	7	-0.06739
LLSPRDPAHTV	KIAA0020	HLA-A*02:01	11	32	1.5	0.813	0.647	0.672	6.71	0.964703	8.609	0.709	0.282	0.9647	0.93311	0.8	0.08315
ELLESISPALL	KIAA0020	HLA-A*02:01	11	206.27	3	0.229	0.491	0.452	0.94	0.950461	6.005	0.516	0.92	0.95046	0.75285	1.5	-0.07935
YLQEHAQEVVL	KIAA0020	HLA-A*02:01	11	15.95	0.8	0.655	0.695	0.689	3.27	0.854046	7.002	0.75	0.976	0.85405	0.96656	0.4	0.17316
VVLDKSACVLV	KIAA0020	HLA-A*02:01	11	78.17	2	0.767	0.611	0.634	5.23	0.512543	7.23	0.596	0.366	0.51254	0.72047	2	-0.33667
HIAEHPAGHLV	KIAA0020	HLA-A*02:01	11	93.79	3	0.358	0.559	0.529	1.35	0.932745	8.645	0.565	0.417	0.93274	0.78529	1.5	0.22497
TLVEHVGMKNL	KIAA0020	HLA-A*02:01	11	377.84	4	0.271	0.407	0.387	1.06	0.532157	6.922	0.434	1.132	0.53216	0.58204	4	-0.13223
ILSSLLQSCDL	KIAA0020	HLA-A*02:01	11	134.71	3	0.453	0.507	0.499	1.75	0.883492	8.49	0.569	1.002	0.88349	0.79284	1.5	-0.54284
SLLQSCDLEVA	KIAA0020	HLA-A*02:01	11	391.08	4	0.457	0.445	0.447	1.77	0.04513	6.655	0.405	-0.391	0.04513	0.40538	8	-0.21398
KLCVTVLSL	CCL4	HLA-A*02:01	9	172.06	3	0.539	0.456	0.469	2.25	0.566287	4.002	0.461	1.126	0.56629	0.61656	3	-0.00532
TVLSLLMLV	CCL4	HLA-A*02:01	9	27.49	1	0.505	0.672	0.647	2.03	0.536348	4.103	0.73	0.497	0.53635	0.8631	0.8	-0.34599
LVAAFCSPA	CCL4	HLA-A*02:01	9	217.02	3	0.308	0.472	0.447	1.18	0.291821	8.267	0.494	-0.34	0.29182	0.55116	4	-0.03078
SLCSQPAVV	CCL4	HLA-A*02:01	9	438.67	4	0.55	0.496	0.504	2.32	0.803015	8.541	0.45	0.45	0.80301	0.64193	3	-0.25007
WVQEYVYDL	CCL4	HLA-A*02:01	9	164.3	3	0.136	0.588	0.52	0.7	0.974954	8.161	0.551	1.044	0.97495	0.79646	1.5	0.10825
KLCVTVLSLL	CCL4	HLA-A*02:01	10	158.71	3	0.588	0.471	0.489	2.61	0.359559	4.589	0.49	1.126	0.35956	0.59905	4	-0.0545
VLSLLMLVAA	CCL4	HLA-A*02:01	10	279.01	4	0.292	0.44	0.418	1.13	0.2702	5.429	0.462	-0.448	0.2702	0.51159	5	-0.1994
MLVAAFCSPA	CCL4	HLA-A*02:01	10	15.53	0.8	0.566	0.715	0.693	2.43	0.291821	8.267	0.729	-0.343	0.29182	0.78608	1.5	0.00802
LVAAFCSPAL	CCL4	HLA-A*02:01	10	253.73	4	0.359	0.507	0.485	1.35	0.956428	8.267	0.508	1.15	0.95643	0.75195	1.5	-0.02866
TVLSLLMLVAA	CCL4	HLA-A*02:01	11	419.63	4	0.122	0.401	0.359	0.66	0.2702	5.429	0.477	-0.353	0.2702	0.52897	5	-0.31541
LMLVAAFCSPA	CCL4	HLA-A*02:01	11	53.36	1.5	0.667	0.622	0.629	3.43	0.291821	8.267	0.585	-0.344	0.29182	0.64206	3	0.03129
MLVAAFCSPAL	CCL4	HLA-A*02:01	11	13.6	0.8	0.595	0.762	0.737	2.67	0.956428	8.267	0.772	1.147	0.95643	1.01587	0.2	0.01014
YTARKLPRNFV	CCL4	HLA-A*02:01	11	276.34	4	0.311	0.463	0.44	1.19	0.482031	5.034	0.446	0.344	0.48203	0.56306	4	-0.05516
FVVDYYETSSL	CCL4	HLA-A*02:01	11	33.41	1.5	0.389	0.647	0.608	1.47	0.829563	8.634	0.66	1.217	0.82956	0.87708	0.8	-0.07372
WVQEYVYDLEL	CCL4	HLA-A*02:01	11	208.27	3	0.143	0.543	0.483	0.71	0.970948	8.161	0.533	1.044	0.97095	0.77756	1.5	0.16617
ALLRLKASL	CLYBL	HLA-A*02:01	9	304.72	4	0.541	0.444	0.459	2.26	0.879689	3.852	0.421	1.29	0.87969	0.65118	3	-0.22896
FADKFSFHL	CLYBL	HLA-A*02:01	9	180.36	3	0.221	0.489	0.449	0.92	0.978009	5.48	0.459	0.68	0.97801	0.69605	2	-0.13383
NLIPFVETA	CLYBL	HLA-A*02:01	9	54.31	2	0.501	0.544	0.538	2.01	0.795046	6.77	0.571	-0.374	0.79505	0.74054	2	0.29208
AMGLLNFKA	CLYBL	HLA-A*02:01	9	322.42	4	0.187	0.481	0.437	0.83	0.312625	4.313	0.357	-0.423	0.31262	0.41677	7	-0.04425
FLDAVVFGG	CLYBL	HLA-A*02:01	9	74.96	2	0.38	0.566	0.538	1.43	0.061322	1.916	0.574	-1.599	0.06132	0.54782	4	0.24423
VVIAKAFGL	CLYBL	HLA-A*02:01	9	330.47	4	0.171	0.468	0.423	0.78	0.420579	3.897	0.505	1.233	0.42058	0.63046	3	0.028
LQAIDLVYI	CLYBL	HLA-A*02:01	9	239.13	4	0.293	0.514	0.481	1.13	0.772824	3.91	0.503	0.601	0.77282	0.69191	2	0.19046
RLKASLAAYI	CLYBL	HLA-A*02:01	10	319	4	0.33	0.46	0.44	1.25	0.07145	4.035	0.507	0.844	0.07145	0.54418	5	-0.13484
YIPRRAVLYV	CLYBL	HLA-A*02:01	10	102.67	3	0.48	0.625	0.603	1.89	0.909784	8.266	0.566	0.509	0.90978	0.78343	1.5	0.16432
GLAEEDLETL	CLYBL	HLA-A*02:01	10	37.82	1.5	0.583	0.643	0.634	2.57	0.927068	6.613	0.702	0.866	0.92707	0.93224	0.8	0.32929
NLIPFVETAM	CLYBL	HLA-A*02:01	10	449.53	4	0.226	0.422	0.393	0.93	0.73862	6.77	0.437	0.466	0.73862	0.61484	3	0.33611
AMGLLNFKAV	CLYBL	HLA-A*02:01	10	169.39	3	0.321	0.524	0.494	1.22	0.541178	4.313	0.48	0.427	0.54118	0.61244	3	-0.0662
ILYARQKIVV	CLYBL	HLA-A*02:01	10	189.9	3	0.691	0.524	0.549	3.75	0.270644	7.416	0.514	0.405	0.27064	0.58502	4	-0.09079
GLQAIDLVYI	CLYBL	HLA-A*02:01	10	59.82	2	0.558	0.633	0.622	2.37	0.772824	3.91	0.641	0.238	0.77282	0.82084	1	0.17521
FQGSMIDMPL	CLYBL	HLA-A*02:01	10	118.41	3	0.205	0.574	0.519	0.87	0.496776	8.06	0.57	0.782	0.49678	0.70132	2	-0.33067
ALLRLKASLAA	CLYBL	HLA-A*02:01	11	468.54	5	0.41	0.44	0.436	1.56	0.711567	7.667	0.379	-0.2	0.71157	0.5341	5	-0.27645
GLAEEDLETLL	CLYBL	HLA-A*02:01	11	41.31	1.5	0.408	0.638	0.604	1.55	0.960732	6.613	0.692	0.866	0.96073	0.92981	0.8	0.34228
LLQSRVLPSSL	CLYBL	HLA-A*02:01	11	129.2	3	0.331	0.489	0.465	1.25	0.955812	8.586	0.546	0.956	0.95581	0.78496	1.5	-0.37099
VLPSSLMLPKV	CLYBL	HLA-A*02:01	11	13.09	0.8	0.671	0.717	0.71	3.47	0.708027	8.469	0.732	0.513	0.70803	0.90413	0.8	-0.65877
MLPKVESPEEI	CLYBL	HLA-A*02:01	11	120.73	3	0.31	0.525	0.493	1.18	0.368662	8.602	0.54	0.634	0.36866	0.6388	3	-0.11144
ILYARQKIVVI	CLYBL	HLA-A*02:01	11	220.96	3	0.602	0.511	0.525	2.74	0.829691	7.416	0.469	0.625	0.82969	0.67131	3	-0.04999
KAFGLQAIDLV	CLYBL	HLA-A*02:01	11	378.46	4	0.176	0.425	0.388	0.8	0.376881	8.449	0.473	0.74	0.37688	0.5763	4	0.12412
FQGSMIDMPLL	CLYBL	HLA-A*02:01	11	153.93	3	0.189	0.548	0.494	0.83	0.823354	8.06	0.561	0.782	0.82335	0.7658	1.5	-0.35641
SMIDMPLLKQA	CLYBL	HLA-A*02:01	11	78.25	2	0.281	0.593	0.546	1.09	0.141852	8.419	0.579	-0.322	0.14185	0.60287	4	-0.3872
QLLAQLRNL	DHX33	HLA-A*02:01	9	333.49	4	0.519	0.39	0.409	2.12	0.456682	8.645	0.454	0.975	0.45668	0.58113	4	-0.04757
SLLRKYSCV	DHX33	HLA-A*02:01	9	177.87	3	0.798	0.528	0.569	6.15	0.916117	3.897	0.474	0.266	0.91612	0.68678	2	-0.33612
VLFGVVKAA	DHX33	HLA-A*02:01	9	199.21	3	0.478	0.514	0.509	1.88	0.915238	8.567	0.49	-0.481	0.91524	0.6839	3	-0.00798
IVMSATMDV	DHX33	HLA-A*02:01	9	87.4	2	0.502	0.601	0.586	2.01	0.803172	8.522	0.584	0.588	0.80317	0.77941	1.5	-0.28407
SQYFNGAPV	DHX33	HLA-A*02:01	9	50.88	1.5	0.196	0.591	0.532	0.85	0.644158	5.668	0.602	0.525	0.64416	0.76006	1.5	0.16874
YLEGRQHPI	DHX33	HLA-A*02:01	9	132.2	3	0.619	0.615	0.616	2.89	0.896644	4.38	0.649	0.438	0.89664	0.86169	0.8	0.02878
YLHAALVSV	DHX33	HLA-A*02:01	9	3.47	0.08	0.917	0.877	0.883	16.05	0.954419	8.402	0.9	0.205	0.95442	1.11987	0.05	0.01571
HLPDGCPAM	DHX33	HLA-A*02:01	9	302.19	4	0.338	0.442	0.426	1.28	0.924207	-1.049	0.454	0.319	0.92421	0.66992	3	0.01447
AMLVLPLYA	DHX33	HLA-A*02:01	9	75.02	2	0.462	0.632	0.606	1.79	0.479244	3.873	0.527	-0.397	0.47924	0.6249	3	0.00518
LVLPLYASL	DHX33	HLA-A*02:01	9	315.29	4	0.185	0.473	0.43	0.82	0.951851	3.997	0.491	1.151	0.95185	0.73394	2	-0.09268
PLYASLPYA	DHX33	HLA-A*02:01	9	77.95	2	0.518	0.558	0.552	2.11	0.277077	7.917	0.564	-0.761	0.27708	0.60732	3	-0.14489
ITITGIKYV	DHX33	HLA-A*02:01	9	480.5	5	0.302	0.42	0.402	1.16	0.290552	6.462	0.45	0.439	0.29055	0.52635	5	0.05638
NLASVMLQL	DHX33	HLA-A*02:01	9	48.25	1.5	0.183	0.607	0.543	0.82	0.851246	3.846	0.652	1.021	0.85125	0.86906	0.8	-0.35591
MLQLLAMKV	DHX33	HLA-A*02:01	9	64.01	2	0.372	0.595	0.562	1.4	0.397161	7.215	0.569	0.396	0.39716	0.66826	3	-0.29693
LLAMKVPNV	DHX33	HLA-A*02:01	9	7.9	0.3	0.877	0.741	0.761	10.58	0.197501	7.834	0.795	0.306	0.1975	0.84709	1	-0.34828
AQLDLLGAL	DHX33	HLA-A*02:01	9	279.01	4	0.144	0.522	0.465	0.72	0.944682	3.867	0.532	1.201	0.94468	0.77458	1.5	0.04894
LTIVSLLSV	DHX33	HLA-A*02:01	9	346.78	4	0.331	0.467	0.447	1.25	0.843497	4.034	0.464	0.375	0.8435	0.66316	3	-0.19282
SLLSVDSVL	DHX33	HLA-A*02:01	9	221.43	3	0.394	0.519	0.5	1.49	0.967459	8.59	0.478	1.092	0.96746	0.72298	2	-0.22449
FVNSKNMTL	DHX33	HLA-A*02:01	9	334.15	4	0.383	0.461	0.449	1.44	0.882933	7.373	0.447	1.045	0.88293	0.67178	3	-0.51018
SLFMSTAEL	DHX33	HLA-A*02:01	9	28.77	1.5	0.726	0.666	0.675	4.32	0.976328	4.5	0.648	1.116	0.97633	0.89557	0.8	-0.17174
LLYTNKCYM	DHX33	HLA-A*02:01	9	445.13	4	0.57	0.486	0.499	2.46	0.524311	3.852	0.503	0.348	0.52431	0.62967	3	-0.2191
AQLRNLDNAV	DHX33	HLA-A*02:01	10	432.89	4	0.246	0.433	0.405	0.99	0.673535	5.457	0.48	0.6	0.67353	0.64655	3	0.06966
YLYEGGISCQ	DHX33	HLA-A*02:01	10	360.21	4	0.305	0.357	0.349	1.17	0.143587	8.305	0.483	0.032	0.14359	0.51611	5	0.11971
GISCQGIIAV	DHX33	HLA-A*02:01	10	354.14	4	0.339	0.454	0.437	1.28	0.547181	8.384	0.472	0.23	0.54718	0.60087	4	0.07271
LLREAISDSL	DHX33	HLA-A*02:01	10	160.43	3	0.229	0.43	0.4	0.94	0.850972	3.919	0.543	1.063	0.85097	0.76104	1.5	0.05158
ILDEAHERTI	DHX33	HLA-A*02:01	10	197.84	3	0.587	0.455	0.475	2.6	0.112328	7.007	0.5	0.448	0.17584	0.55076	4	0.33816
TIHTDVLFGV	DHX33	HLA-A*02:01	10	67.35	2	0.36	0.625	0.585	1.36	0.761333	8.543	0.642	0.584	0.76133	0.8279	1	0.21952
VMSATMDVDL	DHX33	HLA-A*02:01	10	497.23	5	0.183	0.432	0.395	0.82	0.376369	6.292	0.443	1.143	0.37637	0.55626	4	-0.07885
FLTGQEEIEA	DHX33	HLA-A*02:01	10	204.06	3	0.557	0.506	0.514	2.37	0.149363	8.609	0.501	-0.6	0.14936	0.51961	5	0.29647
HLPDGCPAML	DHX33	HLA-A*02:01	10	119.9	3	0.429	0.533	0.517	1.64	0.92415	2.621	0.564	0.969	0.92415	0.79616	1.5	-0.0808
MLVLPLYASL	DHX33	HLA-A*02:01	10	53.61	1.5	0.334	0.616	0.574	1.26	0.951851	8.514	0.62	1.253	0.95185	0.86549	0.8	-0.08648
SLPYAQQLRV	DHX33	HLA-A*02:01	10	300.07	4	0.397	0.481	0.468	1.5	0.961982	6.253	0.449	0.526	0.96198	0.6786	3	-0.17018
NLASVMLQLL	DHX33	HLA-A*02:01	10	39.8	1.5	0.259	0.585	0.536	1.03	0.366655	3.849	0.654	1.021	0.36665	0.76202	1.5	-0.39925
VMLQLLAMKV	DHX33	HLA-A*02:01	10	16.67	0.8	0.761	0.737	0.741	5.07	0.397161	7.489	0.693	0.57	0.39716	0.79661	1.5	-0.37913
QLLAMKVPNV	DHX33	HLA-A*02:01	10	23.62	1	0.82	0.658	0.682	6.98	0.197501	7.931	0.675	0.413	0.1975	0.72976	2	-0.31951
LLAMKVPNVL	DHX33	HLA-A*02:01	10	136.23	3	0.426	0.496	0.485	1.62	0.961454	7.834	0.536	0.946	0.96145	0.77598	1.5	-0.32558
FMSKPSPDHI	DHX33	HLA-A*02:01	10	61.88	2	0.454	0.63	0.604	1.75	0.495985	7.926	0.685	0.418	0.49599	0.80705	1.5	-0.41542
ILMSPKFHCT	DHX33	HLA-A*02:01	10	330.47	4	0.556	0.504	0.512	2.36	0.209897	4.452	0.432	-0.588	0.2099	0.46453	6	-0.33827
ILTIVSLLSV	DHX33	HLA-A*02:01	10	47.69	1.5	0.754	0.593	0.617	4.92	0.843497	4.034	0.638	0.154	0.8435	0.83164	1	-0.09084
FVNSKNMTLV	DHX33	HLA-A*02:01	10	31.83	1.5	0.531	0.652	0.634	2.19	0.379604	7.373	0.699	0.405	0.3796	0.79454	1.5	-0.52389
CLAHSLFMST	DHX33	HLA-A*02:01	10	364.09	4	0.22	0.486	0.446	0.92	0.487978	3.958	0.425	-0.578	0.48798	0.52035	5	-0.26131
VLFHCKPACV	DHX33	HLA-A*02:01	10	21.73	1	0.893	0.699	0.728	12.31	0.231687	7.564	0.684	0.562	0.23169	0.75018	1.5	-0.20087
YMRDLCVIDA	DHX33	HLA-A*02:01	10	223.76	3	0.257	0.488	0.453	1.02	0.637229	8.078	0.503	-0.392	0.63723	0.63658	3	0.13996
VIDAQWLYEA	DHX33	HLA-A*02:01	10	175.61	3	0.206	0.528	0.48	0.88	0.131979	6.703	0.498	-0.528	0.13198	0.5145	5	0.19441
WLYEAAPEYF	DHX33	HLA-A*02:01	10	96.1	3	0.132	0.519	0.461	0.68	0.796942	5.555	0.611	2.665	0.79694	0.85694	0.8	0.24765
FQARGQLLAQL	DHX33	HLA-A*02:01	11	111.33	3	0.182	0.561	0.504	0.81	0.949959	7.628	0.582	0.961	0.94996	0.81977	1	-0.07092
YLYEGGISCQG	DHX33	HLA-A*02:01	11	134.84	3	0.413	0.468	0.46	1.57	0.051408	8.305	0.521	-1.258	0.05141	0.50112	5	0.02624
RVAAISLATRV	DHX33	HLA-A*02:01	11	306.31	4	0.339	0.463	0.444	1.28	0.78973	3.986	0.485	0.846	0.78973	0.68384	3	0.1096
FLTDGMLLREA	DHX33	HLA-A*02:01	11	15.33	0.8	0.599	0.721	0.703	2.71	0.030235	8.066	0.74	-0.546	0.03023	0.73315	2	-0.02214
MLLREAISDSL	DHX33	HLA-A*02:01	11	47.22	1.5	0.483	0.619	0.599	1.91	0.850972	4.245	0.652	1.009	0.85097	0.86869	0.8	0.08001
LLREAISDSLL	DHX33	HLA-A*02:01	11	308.11	4	0.225	0.386	0.362	0.93	0.467085	3.919	0.458	1.063	0.46709	0.58967	4	-0.00107
SLLRKYSCVIL	DHX33	HLA-A*02:01	11	454.99	4	0.598	0.451	0.473	2.69	0.969674	4.085	0.397	0.906	0.96967	0.63783	3	-0.26437
RTIHTDVLFGV	DHX33	HLA-A*02:01	11	85.22	2	0.532	0.571	0.565	2.19	0.761333	8.543	0.634	0.439	0.76133	0.81627	1.5	0.28351
KLPLKVIVMSA	DHX33	HLA-A*02:01	11	304.1	4	0.303	0.427	0.408	1.16	0.831017	8.624	0.46	-0.454	0.83102	0.63563	3	-0.26096
KVIVMSATMDV	DHX33	HLA-A*02:01	11	377.43	4	0.378	0.416	0.41	1.42	0.803172	8.522	0.452	0.677	0.80317	0.64964	3	-0.30796
VLYLEGRQHPI	DHX33	HLA-A*02:01	11	278.13	4	0.514	0.512	0.512	2.08	0.896644	7.47	0.49	0.658	0.89664	0.70819	2	0.08032
YLEGRQHPIQV	DHX33	HLA-A*02:01	11	38.91	1.5	0.731	0.669	0.678	4.42	0.604111	5.698	0.69	0.218	0.60411	0.83138	1	0.0699
ILVFLTGQEEI	DHX33	HLA-A*02:01	11	241.37	4	0.327	0.502	0.476	1.24	0.648187	3.827	0.522	0.516	0.64819	0.68074	3	0.22516
FLTGQEEIEAM	DHX33	HLA-A*02:01	11	187.8	3	0.47	0.48	0.478	1.84	0.430472	8.609	0.521	0.24	0.43047	0.62386	3	0.36154
HLPDGCPAMLV	DHX33	HLA-A*02:01	11	26.09	1	0.522	0.645	0.627	2.13	0.256809	2.621	0.676	0.329	0.25681	0.74201	1.5	-0.12943
AMLVLPLYASL	DHX33	HLA-A*02:01	11	46.44	1.5	0.534	0.64	0.624	2.21	0.951851	8.514	0.627	1.093	0.95185	0.86849	0.8	-0.06158
VLPLYASLPYA	DHX33	HLA-A*02:01	11	57.89	2	0.329	0.579	0.542	1.25	0.277077	7.917	0.598	-0.421	0.27708	0.64982	3	-0.16332
NLASVMLQLLA	DHX33	HLA-A*02:01	11	150.79	3	0.119	0.493	0.437	0.65	0.04834	3.913	0.501	-0.469	0.04834	0.50015	5	-0.42025
SVMLQLLAMKV	DHX33	HLA-A*02:01	11	93.65	3	0.346	0.526	0.499	1.31	0.397161	7.489	0.569	0.725	0.39716	0.67649	3	-0.43993
LQLLAMKVPNV	DHX33	HLA-A*02:01	11	247.1	4	0.483	0.443	0.449	1.9	0.197501	7.931	0.494	0.448	0.1975	0.54964	4	-0.33194
QLLAMKVPNVL	DHX33	HLA-A*02:01	11	415.33	4	0.328	0.446	0.428	1.24	0.961454	7.931	0.442	1.053	0.96145	0.68465	3	-0.29681
TIVSLLSVDSV	DHX33	HLA-A*02:01	11	246.43	4	0.194	0.455	0.416	0.85	0.572864	7.141	0.496	0.548	0.57286	0.63859	3	-0.37485
FISSEGDHMTL	DHX33	HLA-A*02:01	11	343.38	4	0.247	0.446	0.416	0.99	0.923822	4.866	0.472	1.085	0.92382	0.70698	2	-0.16314
CLAHSLFMSTA	DHX33	HLA-A*02:01	11	106.97	3	0.428	0.545	0.527	1.63	0.956145	4.755	0.487	-0.408	0.95614	0.69193	2	-0.29489
SVLFHCKPACV	DHX33	HLA-A*02:01	11	492.07	5	0.517	0.434	0.446	2.1	0.231687	7.564	0.414	0.578	0.23169	0.48058	6	-0.12572
VLFHCKPACVV	DHX33	HLA-A*02:01	11	36.99	1.5	0.806	0.652	0.675	6.44	0.355787	7.564	0.652	0.562	0.35579	0.7461	1.5	-0.1873
CVIDAQWLYEA	DHX33	HLA-A*02:01	11	111.09	3	0.261	0.597	0.547	1.03	0.131979	6.703	0.506	-0.321	0.13198	0.52767	5	0.25146
KLYESLLPF	NCAPD3	HLA-A*02:01	9	48.81	1.5	0.227	0.603	0.547	0.93	0.968437	3.841	0.644	2.858	0.96844	0.93335	0.8	-0.08783
LVALFYHFV	NCAPD3	HLA-A*02:01	9	37.43	1.5	0.527	0.602	0.591	2.16	0.736971	4.793	0.679	0.484	0.73697	0.85692	0.8	0.20776
ALFYHFVQI	NCAPD3	HLA-A*02:01	9	13.98	0.8	0.756	0.739	0.742	4.95	0.81141	3.841	0.696	0.857	0.81141	0.89999	0.8	0.14314
GLYFLLLEV	NCAPD3	HLA-A*02:01	9	9.13	0.4	0.791	0.799	0.798	5.91	0.864101	4.029	0.807	0.496	0.8641	1.01382	0.2	0.1445
FLLLEVPGS	NCAPD3	HLA-A*02:01	9	131.56	3	0.359	0.469	0.452	1.35	0.031833	1.572	0.558	-2.355	0.03183	0.50629	5	0.13204
LLLEVPGSV	NCAPD3	HLA-A*02:01	9	13.64	0.8	0.67	0.742	0.731	3.46	0.948984	-0.742	0.782	0.251	0.94898	1.0018	0.3	0.05885
VMFDKCIQT	NCAPD3	HLA-A*02:01	9	60.46	2	0.66	0.6	0.609	3.34	0.415685	3.931	0.637	-0.555	0.41568	0.71665	2	-0.15579
HLLKNFLRL	NCAPD3	HLA-A*02:01	9	282.38	4	0.397	0.46	0.451	1.5	0.921875	4.11	0.446	0.796	0.92188	0.67332	3	-0.09582
VQNCIEVFV	NCAPD3	HLA-A*02:01	9	93.72	3	0.513	0.54	0.536	2.08	0.458874	7.846	0.564	0.351	0.45887	0.67602	3	0.27074
SLTNFEPVL	NCAPD3	HLA-A*02:01	9	208.36	3	0.586	0.483	0.498	2.59	0.978305	7.386	0.477	1.038	0.9783	0.72307	2	0.2291
NQAKYIPEL	NCAPD3	HLA-A*02:01	9	63.15	2	0.232	0.563	0.513	0.95	0.774148	3.842	0.649	1.132	0.77415	0.85148	1	-0.03348
LAYYGLYLL	NCAPD3	HLA-A*02:01	9	395.87	4	0.132	0.512	0.455	0.69	0.961051	3.841	0.437	1.031	0.96105	0.67901	3	0.00804
GLYLLCSPI	NCAPD3	HLA-A*02:01	9	151.07	3	0.762	0.555	0.586	5.09	0.94883	5.678	0.499	0.51	0.94883	0.72524	2	-0.22001
CVFHQMLSV	NCAPD3	HLA-A*02:01	9	184.32	3	0.373	0.535	0.511	1.4	0.368155	3.85	0.513	0.578	0.36816	0.61028	3	-0.31357
QMLSVILML	NCAPD3	HLA-A*02:01	9	19.64	0.8	0.636	0.719	0.707	3.06	0.977775	7.963	0.753	1.084	0.97777	1.0001	0.3	-0.11655
AVQFISALV	NCAPD3	HLA-A*02:01	9	139.1	3	0.323	0.468	0.446	1.23	0.937677	4.318	0.534	0.516	0.93768	0.75788	1.5	0.08061
FISALVDEL	NCAPD3	HLA-A*02:01	9	30.63	1.5	0.311	0.685	0.629	1.19	0.75249	8.636	0.758	0.935	0.75249	0.95069	0.4	0.09095
ELKESIFPV	NCAPD3	HLA-A*02:01	9	46.39	1.5	0.278	0.613	0.563	1.08	0.853302	7.829	0.612	-0.011	0.8533	0.80372	1.5	0.08725
LLQHICAKV	NCAPD3	HLA-A*02:01	9	48.98	1.5	0.891	0.588	0.633	12.01	0.67889	8.603	0.621	0.315	0.67889	0.78163	1.5	-0.01918
RTFAAQSLV	NCAPD3	HLA-A*02:01	9	474.09	5	0.277	0.394	0.376	1.08	0.946055	6.156	0.472	0.597	0.94605	0.69979	2	-0.13967
SLVQLLSKL	NCAPD3	HLA-A*02:01	9	132.65	3	0.527	0.523	0.524	2.16	0.927924	3.907	0.455	1.056	0.92792	0.69018	2	-0.39002
KLPCGEYAM	NCAPD3	HLA-A*02:01	9	180.41	3	0.133	0.528	0.469	0.69	0.743294	-0.922	0.514	0.47	0.74329	0.69299	2	0.08914
KIPHRVFTL	NCAPD3	HLA-A*02:01	9	280.56	4	0.396	0.491	0.477	1.5	0.92336	4.41	0.468	1.229	0.92336	0.70648	2	0.23969
FTLDVVLAL	NCAPD3	HLA-A*02:01	9	10.61	0.5	0.446	0.772	0.723	1.72	0.968107	6.552	0.781	0.903	0.96811	1.0214	0.2	0.11128
TLDVVLALL	NCAPD3	HLA-A*02:01	9	59.42	2	0.539	0.561	0.558	2.24	0.977543	8.641	0.617	0.672	0.97754	0.85375	0.8	0.10504
ALSSFAHCL	NCAPD3	HLA-A*02:01	9	34.63	1.5	0.783	0.64	0.661	5.67	0.976092	3.861	0.698	1.215	0.97609	0.948	0.4	-0.07354
LINSPTFSV	NCAPD3	HLA-A*02:01	9	48.01	1.5	0.571	0.665	0.651	2.47	0.970927	7.735	0.678	0.401	0.97093	0.90648	0.8	-0.14069
ALQVLVSIL	NCAPD3	HLA-A*02:01	9	455.9	4	0.341	0.379	0.373	1.29	0.966654	4.271	0.351	1.14	0.96665	0.597	4	-0.02986
GMKEDLWIL	NCAPD3	HLA-A*02:01	9	35.07	1.5	0.272	0.651	0.594	1.06	0.965582	4.55	0.724	0.949	0.96558	0.96498	0.4	0.30661
ALQSLTELL	NCAPD3	HLA-A*02:01	9	69.94	2	0.444	0.586	0.565	1.71	0.910522	4.477	0.606	1.037	0.91052	0.83679	1	-0.10031
LLMAQPRCV	NCAPD3	HLA-A*02:01	9	69.92	2	0.858	0.621	0.657	9.06	0.270241	4.002	0.604	0.236	0.27024	0.6707	3	-0.12869
VVMDCESTV	NCAPD3	HLA-A*02:01	9	48.78	1.5	0.694	0.65	0.657	3.8	0.788041	8.589	0.608	0.435	0.78804	0.79618	1.5	-0.10987
VLAWALLTL	NCAPD3	HLA-A*02:01	9	32.74	1.5	0.763	0.7	0.71	5.14	0.973414	3.914	0.727	1.004	0.97341	0.97112	0.3	0.27657
LAWALLTLL	NCAPD3	HLA-A*02:01	9	234.68	4	0.122	0.467	0.415	0.66	0.96277	3.841	0.475	1.23	0.96277	0.72237	2	0.11631
LLTTESQEL	NCAPD3	HLA-A*02:01	9	339.64	4	0.513	0.399	0.416	2.08	0.954672	8.633	0.479	0.952	0.95467	0.7176	2	-0.04583
FSPTFINNV	NCAPD3	HLA-A*02:01	9	382.25	4	0.056	0.361	0.315	0.48	0.798995	1.204	0.381	0.346	0.799	0.56942	4	0.2655
MLLSKIAGS	NCAPD3	HLA-A*02:01	9	197.39	3	0.181	0.429	0.392	0.81	0.132816	-0.755	0.474	-2.217	0.13282	0.44846	6	-0.20197
KIAGSSPRL	NCAPD3	HLA-A*02:01	9	451.42	4	0.424	0.41	0.412	1.62	0.964606	3.908	0.409	1.261	0.96461	0.65756	3	-0.24915
NTLGHILCV	NCAPD3	HLA-A*02:01	9	328.97	4	0.406	0.423	0.42	1.54	0.304062	3.841	0.445	0.402	0.30406	0.52346	5	0.14642
TLGHILCVI	NCAPD3	HLA-A*02:01	9	307.44	4	0.662	0.498	0.523	3.37	0.374694	6.273	0.433	0.511	0.37469	0.53008	5	0.14133
KLNGFQWSL	NCAPD3	HLA-A*02:01	9	6.72	0.25	0.767	0.782	0.78	5.22	0.964865	7.835	0.822	0.98	0.96487	1.06359	0.1	0.12724
VLSTCEHRL	NCAPD3	HLA-A*02:01	9	214.86	3	0.664	0.45	0.482	3.39	0.507692	8.104	0.59	0.893	0.50769	0.72656	2	0.08465
LLVKYIFTL	NCAPD3	HLA-A*02:01	9	5.46	0.17	0.877	0.796	0.808	10.52	0.968857	3.843	0.823	0.917	0.96886	1.06392	0.1	0.03956
FTLGDIAQL	NCAPD3	HLA-A*02:01	9	28.12	1.5	0.257	0.653	0.594	1.02	0.963264	7.981	0.699	0.865	0.96326	0.93736	0.8	0.14272
RIFLLIQSV	NCAPD3	HLA-A*02:01	9	49.88	1.5	0.51	0.562	0.554	2.06	0.956128	3.883	0.608	0.9	0.95613	0.84563	1	-0.0531
FLLIQSVLA	NCAPD3	HLA-A*02:01	9	36.16	1.5	0.768	0.598	0.624	5.26	0.91493	8.223	0.622	-0.584	0.91493	0.81326	1.5	-0.10985
SVMPSVIRA	NCAPD3	HLA-A*02:01	9	263.5	4	0.22	0.459	0.423	0.91	0.304076	3.878	0.459	-0.309	0.30408	0.51969	5	-0.04784
MVDKYIPNI	NCAPD3	HLA-A*02:01	9	73.9	2	0.452	0.577	0.558	1.75	0.949926	7.714	0.551	0.553	0.94993	0.77856	1.5	-0.10126
YIPNISMCL	NCAPD3	HLA-A*02:01	9	112.35	3	0.635	0.556	0.568	3.05	0.974159	3.871	0.549	1.149	0.97416	0.79691	1.5	-0.21594
CLKDSDPFI	NCAPD3	HLA-A*02:01	9	451.96	4	0.302	0.459	0.435	1.16	0.192305	7.595	0.484	0.547	0.1923	0.54094	5	-0.12886
TLILLTNLL	NCAPD3	HLA-A*02:01	9	143.39	3	0.293	0.504	0.472	1.13	0.931693	4.728	0.519	0.973	0.93169	0.75296	1.5	0.04584
SLFFRFVST	NCAPD3	HLA-A*02:01	9	197.22	3	0.234	0.51	0.469	0.96	0.814896	3.951	0.513	-0.551	0.8149	0.68258	3	0.25458
TLIDSHPDI	NCAPD3	HLA-A*02:01	9	76.42	2	0.427	0.558	0.538	1.63	0.893757	8.594	0.614	0.656	0.89376	0.8315	1	-0.06153
FTDEQRFNI	NCAPD3	HLA-A*02:01	9	320.84	4	0.209	0.439	0.404	0.88	0.253159	7.617	0.46	0.219	0.25316	0.52244	5	0.13889
ILACFADGI	NCAPD3	HLA-A*02:01	9	42.63	1.5	0.3	0.645	0.593	1.15	0.114055	5.252	0.698	0.648	0.11406	0.73986	2	0.1478
ELLSDTFEV	NCAPD3	HLA-A*02:01	9	14.08	0.8	0.549	0.743	0.714	2.32	0.961138	-0.96	0.732	0.202	0.96114	0.95331	0.4	0.04537
LLSDTFEVL	NCAPD3	HLA-A*02:01	9	29.9	1.5	0.56	0.622	0.613	2.39	0.975126	6.064	0.75	0.807	0.97513	0.98958	0.3	0.22524
VLSSKEIKL	NCAPD3	HLA-A*02:01	9	397.11	4	0.401	0.381	0.384	1.52	0.890052	5.245	0.42	0.865	0.89005	0.64189	3	-0.3496
LLMEEDDMA	NCAPD3	HLA-A*02:01	9	128.57	3	0.512	0.599	0.586	2.07	0.044738	4.654	0.611	-0.586	0.04474	0.60642	3	0.07825
LMEEDDMAL	NCAPD3	HLA-A*02:01	9	121.71	3	0.144	0.511	0.456	0.72	0.695886	5.492	0.554	0.984	0.69589	0.73517	2	0.05039
FIENIIPII	NCAPD3	HLA-A*02:01	9	318.34	4	0.467	0.515	0.508	1.82	0.106709	8.505	0.472	0.565	0.10671	0.51013	5	0.34927
NIIPIIISL	NCAPD3	HLA-A*02:01	9	107.18	3	0.335	0.527	0.498	1.27	0.975309	3.841	0.553	1.022	0.97531	0.79799	1.5	0.30258
ALRELMHYL	NCAPD3	HLA-A*02:01	9	21.17	1	0.523	0.703	0.676	2.14	0.953344	3.841	0.749	1.022	0.95334	0.98905	0.3	-0.03341
ELMHYLREV	NCAPD3	HLA-A*02:01	9	35.73	1.5	0.634	0.607	0.611	3.05	0.786101	7.143	0.626	0.327	0.7861	0.81105	1.5	0.06369
VMQDYRDEL	NCAPD3	HLA-A*02:01	9	203.62	3	0.166	0.575	0.514	0.77	0.352284	4.653	0.577	0.939	0.35228	0.67974	3	0.10706
ALCLETVPV	NCAPD3	HLA-A*02:01	9	25.84	1	0.82	0.632	0.66	6.98	0.909642	6.512	0.655	0.534	0.90964	0.87302	0.8	0.13374
STIAILNSV	NCAPD3	HLA-A*02:01	9	28.09	1.5	0.265	0.629	0.574	1.04	0.939722	5.084	0.694	0.463	0.93972	0.91701	0.8	0.09961
SLGVLPFTL	NCAPD3	HLA-A*02:01	9	83.93	2	0.503	0.586	0.574	2.02	0.9725	3.983	0.488	0.996	0.9725	0.73171	2	0.15278
SISDVTFGA	NCAPD3	HLA-A*02:01	9	56.76	2	0.338	0.636	0.591	1.28	0.924057	8.162	0.62	-0.257	0.92406	0.82149	1	0.16396
GLQPWCPLDL	NCAPD3	HLA-A*02:01	10	158.51	3	0.293	0.539	0.502	1.13	0.827849	7.899	0.589	0.817	0.82785	0.79569	1.5	0.1076
KLYESLLPFA	NCAPD3	HLA-A*02:01	10	3.73	0.1	0.838	0.858	0.855	7.85	0.15897	5.154	0.862	-0.212	0.15897	0.89247	0.8	-0.02375
SMESIWTFFI	NCAPD3	HLA-A*02:01	10	49.67	1.5	0.371	0.688	0.64	1.4	0.629553	3.857	0.605	0.535	0.62955	0.76002	1.5	0.41507
TLVALFYHFV	NCAPD3	HLA-A*02:01	10	6.05	0.2	0.772	0.811	0.805	5.37	0.736971	4.793	0.851	0.445	0.73697	1.02794	0.15	0.24819
ALFYHFVQIV	NCAPD3	HLA-A*02:01	10	8.79	0.4	0.848	0.758	0.772	8.43	0.643841	5.272	0.724	0.637	0.64384	0.88479	0.8	0.19864
GLHAAGLYFL	NCAPD3	HLA-A*02:01	10	30.02	1.5	0.543	0.701	0.677	2.27	0.8128	4.617	0.692	0.773	0.8128	0.8942	0.8	0.17581
FLLLEVPGSV	NCAPD3	HLA-A*02:01	10	6.94	0.25	0.729	0.788	0.779	4.38	0.948984	1.572	0.83	0.205	0.94898	1.04865	0.15	0.04444
LLLEVPGSVA	NCAPD3	HLA-A*02:01	10	280.79	4	0.306	0.485	0.458	1.17	0.221333	6.868	0.475	-0.599	0.22133	0.50982	5	0.04295
SVANQVFHPV	NCAPD3	HLA-A*02:01	10	18.53	0.8	0.614	0.691	0.679	2.84	0.951119	3.857	0.691	0.493	0.95112	0.91733	0.8	0.06461
VMFDKCIQTL	NCAPD3	HLA-A*02:01	10	8.91	0.4	0.847	0.757	0.77	8.33	0.957231	5.901	0.791	1.105	0.95723	1.034	0.15	-0.15198
SQIRNAIFHL	NCAPD3	HLA-A*02:01	10	169.3	3	0.309	0.511	0.481	1.18	0.873811	3.909	0.53	1.2	0.87381	0.75661	1.5	0.37006
AIFHLLKNFL	NCAPD3	HLA-A*02:01	10	404.85	4	0.296	0.435	0.414	1.14	0.690257	3.846	0.408	1.48	0.69026	0.60031	4	-0.09111
HLLKNFLRLL	NCAPD3	HLA-A*02:01	10	251.39	4	0.425	0.443	0.44	1.62	0.747149	4.244	0.455	0.796	0.74715	0.64301	3	-0.08614
FLRLLPKFSL	NCAPD3	HLA-A*02:01	10	376.53	4	0.141	0.413	0.372	0.71	0.971974	5.827	0.408	1.069	0.97197	0.65342	3	-0.21682
FVSLTNFEPV	NCAPD3	HLA-A*02:01	10	18.51	0.8	0.456	0.689	0.654	1.76	0.277659	7.656	0.779	0.401	0.27766	0.8515	1	0.15486
VLHECHVTQA	NCAPD3	HLA-A*02:01	10	82.41	2	0.395	0.553	0.529	1.49	0.248719	7.845	0.557	-0.569	0.24872	0.59874	4	0.09419
YIPELAYYGL	NCAPD3	HLA-A*02:01	10	15.73	0.8	0.294	0.751	0.682	1.13	0.960035	6.942	0.743	1.149	0.96004	0.98773	0.3	0.13765
ELAYYGLYLL	NCAPD3	HLA-A*02:01	10	208.09	3	0.159	0.503	0.451	0.75	0.961051	4.375	0.495	0.642	0.96105	0.72729	2	0.01834
HQMLSVILML	NCAPD3	HLA-A*02:01	10	147.07	3	0.176	0.524	0.472	0.8	0.977775	7.963	0.534	0.899	0.97777	0.77647	1.5	-0.17574
MLSVILMLEV	NCAPD3	HLA-A*02:01	10	7.65	0.3	0.789	0.765	0.769	5.86	0.777619	3.891	0.817	0.328	0.77762	1.00016	0.3	-0.00952
ALVDELKESI	NCAPD3	HLA-A*02:01	10	117.38	3	0.588	0.538	0.546	2.61	0.156009	8.349	0.576	0.83	0.15601	0.63185	3	-0.09274
SIFPVVRILL	NCAPD3	HLA-A*02:01	10	344.82	4	0.261	0.446	0.418	1.03	0.746176	7.396	0.483	1.081	0.74618	0.67791	3	0.2618
ILLQHICAKV	NCAPD3	HLA-A*02:01	10	11.96	0.5	0.927	0.751	0.777	18.39	0.67889	8.603	0.747	0.507	0.67889	0.91243	0.8	-0.10279
LLQHICAKVV	NCAPD3	HLA-A*02:01	10	325.63	4	0.611	0.429	0.456	2.82	0.178068	8.603	0.436	0.315	0.17807	0.48394	6	-0.049
FTLDVVLALL	NCAPD3	HLA-A*02:01	10	12.4	0.5	0.531	0.749	0.716	2.19	0.977543	8.641	0.776	0.903	0.97754	1.01852	0.2	0.11522
ALLELPEREV	NCAPD3	HLA-A*02:01	10	24.49	1	0.713	0.678	0.683	4.1	0.824406	7.887	0.701	0.544	0.82441	0.90009	0.8	0.27198
IMFDRCLDKA	NCAPD3	HLA-A*02:01	10	39.26	1.5	0.579	0.665	0.652	2.53	0.049657	8.494	0.691	-0.446	0.04966	0.69102	2	-0.0595
LLINSPTFSV	NCAPD3	HLA-A*02:01	10	4.93	0.15	0.87	0.826	0.833	9.94	0.970927	7.735	0.856	0.24	0.97093	1.08046	0.1	-0.09653
KAWLQGVVPV	NCAPD3	HLA-A*02:01	10	186.98	3	0.267	0.479	0.447	1.05	0.911085	4.353	0.522	0.597	0.91109	0.74192	1.5	0.04816
WLQGVVPVVM	NCAPD3	HLA-A*02:01	10	307.82	4	0.313	0.475	0.451	1.19	0.766574	6.358	0.471	0.419	0.76657	0.65395	3	0.12542
FLDQLLLQNI	NCAPD3	HLA-A*02:01	10	10.89	0.5	0.754	0.716	0.722	4.91	0.202164	8.436	0.76	0.116	0.20216	0.80839	1.5	-0.24294
QVLAWALLTL	NCAPD3	HLA-A*02:01	10	347.8	4	0.262	0.476	0.444	1.03	0.973414	5	0.516	1.178	0.97341	0.76447	1.5	0.29245
VLAWALLTLL	NCAPD3	HLA-A*02:01	10	21.16	1	0.663	0.717	0.709	3.37	0.96277	3.914	0.772	1.004	0.96277	1.01372	0.2	0.27873
TLLTTESQEL	NCAPD3	HLA-A*02:01	10	311.65	4	0.432	0.449	0.446	1.65	0.954672	8.633	0.474	1.019	0.95467	0.71428	2	-0.02423
WSLEVISSAV	NCAPD3	HLA-A*02:01	10	363.87	4	0.198	0.477	0.435	0.86	0.960514	8.109	0.508	0.297	0.96051	0.73154	2	-0.00554
FLLIQSVLAS	NCAPD3	HLA-A*02:01	10	494.11	5	0.281	0.364	0.352	1.09	0.400574	8.223	0.394	-2.294	0.40057	0.42678	7	-0.09122
IMVDKYIPNI	NCAPD3	HLA-A*02:01	10	12.81	0.8	0.733	0.759	0.755	4.46	0.949926	7.714	0.778	0.767	0.94993	1.01091	0.2	-0.06574
SLFFRFVSTL	NCAPD3	HLA-A*02:01	10	51.25	1.5	0.637	0.626	0.628	3.07	0.969262	3.951	0.63	1.109	0.96926	0.87581	0.8	0.24212
TLIDSHPDIA	NCAPD3	HLA-A*02:01	10	482.39	5	0.229	0.407	0.38	0.94	0.06771	8.594	0.398	-0.414	0.06771	0.40288	8	0.02196
FLLEHFTDEQ	NCAPD3	HLA-A*02:01	10	276.9	4	0.218	0.437	0.404	0.91	0.104419	0.634	0.504	-0.062	0.10442	0.52594	5	0.35641
SILACFADGI	NCAPD3	HLA-A*02:01	10	173.91	3	0.141	0.533	0.474	0.71	0.114055	5.252	0.566	0.782	0.11406	0.61121	3	0.17262
ILACFADGIL	NCAPD3	HLA-A*02:01	10	280.04	4	0.151	0.451	0.406	0.73	0.630052	6.471	0.484	1.068	0.63005	0.65246	3	0.23779
VLSSKEIKLL	NCAPD3	HLA-A*02:01	10	442.65	4	0.368	0.364	0.365	1.39	0.93196	5.32	0.435	0.865	0.93196	0.66632	3	-0.39587
LLMEEDDMAL	NCAPD3	HLA-A*02:01	10	12.87	0.8	0.691	0.761	0.75	3.75	0.695886	5.492	0.807	0.904	0.69589	0.98617	0.3	0.05839
LMEEDDMALA	NCAPD3	HLA-A*02:01	10	326.98	4	0.131	0.485	0.432	0.68	0.146296	7.15	0.499	-0.506	0.1463	0.51927	5	0.03769
ALANVVMQEA	NCAPD3	HLA-A*02:01	10	36.85	1.5	0.558	0.638	0.626	2.37	0.639378	8.42	0.647	-0.319	0.63938	0.78289	1.5	-0.11797
AQVALCLETV	NCAPD3	HLA-A*02:01	10	100.16	3	0.58	0.563	0.566	2.55	0.218397	7.634	0.608	0.659	0.2184	0.67361	3	0.08621
LLPKARPMSL	NCAPD3	HLA-A*02:01	10	427.78	4	0.32	0.395	0.384	1.22	0.941242	6.722	0.404	1.095	0.94124	0.64315	3	-0.3874
RLEWVDTVWEL	NCAPD3	HLA-A*02:01	11	82.1	2	0.496	0.59	0.576	1.98	0.977131	7.487	0.584	1.122	0.97713	0.8319	1	0.63929
GLAAFTKLYES	NCAPD3	HLA-A*02:01	11	489.63	5	0.187	0.394	0.363	0.83	0.090327	6.683	0.434	-2.378	0.09033	0.39487	8	0.03881
KLYESLLPFAT	NCAPD3	HLA-A*02:01	11	13.07	0.8	0.558	0.747	0.719	2.37	0.061525	6.951	0.741	-0.382	0.06152	0.74529	1.5	0.02807
GSMESIWTFFI	NCAPD3	HLA-A*02:01	11	34.85	1.5	0.332	0.675	0.624	1.26	0.629553	3.857	0.674	0.438	0.62955	0.8266	1	0.43169
SIWTFFIENNV	NCAPD3	HLA-A*02:01	11	35.56	1.5	0.414	0.639	0.605	1.57	0.637877	8.566	0.663	0.501	0.63788	0.81905	1	0.55357
STLVALFYHFV	NCAPD3	HLA-A*02:01	11	49.49	1.5	0.534	0.632	0.617	2.21	0.736971	6.564	0.647	0.341	0.73697	0.82134	1	0.27146
GLHAAGLYFLL	NCAPD3	HLA-A*02:01	11	54.61	2	0.437	0.621	0.593	1.67	0.938178	4.617	0.639	0.773	0.93818	0.86942	0.8	0.19901
FLLLEVPGSVA	NCAPD3	HLA-A*02:01	11	89.67	2	0.444	0.545	0.53	1.71	0.221333	6.868	0.55	-0.645	0.22133	0.58367	4	0.02854
SQIRNAIFHLL	NCAPD3	HLA-A*02:01	11	204.02	3	0.225	0.482	0.443	0.93	0.97428	5.468	0.557	1.2	0.97428	0.80621	1.5	0.3877
VQNCIEVFVSL	NCAPD3	HLA-A*02:01	11	337.85	4	0.225	0.43	0.399	0.93	0.71248	7.846	0.482	0.991	0.71248	0.66708	3	0.25933
FVSLTNFEPVL	NCAPD3	HLA-A*02:01	11	454.82	4	0.244	0.428	0.4	0.98	0.978305	7.656	0.417	1.041	0.9783	0.66314	3	0.18965
ALNQAKYIPEL	NCAPD3	HLA-A*02:01	11	52.9	1.5	0.798	0.637	0.661	6.14	0.774148	5.694	0.648	1.156	0.77415	0.85108	1	-0.11974
KVISCVFHQML	NCAPD3	HLA-A*02:01	11	292.68	4	0.375	0.457	0.445	1.41	0.578307	8.636	0.486	1.13	0.57831	0.64437	3	-0.19148
QMLSVILMLEV	NCAPD3	HLA-A*02:01	11	7.98	0.3	0.739	0.804	0.794	4.58	0.777619	7.963	0.802	0.444	0.77762	0.98806	0.3	-0.12723
NQAVQFISALV	NCAPD3	HLA-A*02:01	11	361.12	4	0.19	0.38	0.351	0.83	0.934695	4.725	0.449	0.576	0.93768	0.67438	3	0.05585
RILLQHICAKV	NCAPD3	HLA-A*02:01	11	407.29	4	0.615	0.408	0.439	2.85	0.67889	8.603	0.391	0.752	0.67889	0.56255	4	-0.11019
ILLQHICAKVV	NCAPD3	HLA-A*02:01	11	89.1	2	0.762	0.568	0.597	5.1	0.178068	8.603	0.552	0.507	0.17807	0.60474	4	-0.13261
LLSKLPCGEYA	NCAPD3	HLA-A*02:01	11	248.99	4	0.411	0.462	0.454	1.56	0.039826	4.116	0.56	-0.565	0.03983	0.55484	4	-0.23056
KLPCGEYAMFI	NCAPD3	HLA-A*02:01	11	17.42	0.8	0.45	0.722	0.681	1.74	0.039797	6.715	0.726	0.7	0.0398	0.75245	1.5	0.02608
WLYKYSRSSKI	NCAPD3	HLA-A*02:01	11	107.38	3	0.638	0.549	0.562	3.08	0.294537	8.305	0.595	0.868	0.29454	0.68297	3	-0.75385
RVFTLDVVLAL	NCAPD3	HLA-A*02:01	11	261.94	4	0.249	0.477	0.443	1	0.968107	8.155	0.518	1.426	0.96811	0.77147	1.5	0.18042
TLDVVLALLEL	NCAPD3	HLA-A*02:01	11	67.9	2	0.5	0.58	0.568	2	0.946403	8.641	0.603	0.672	0.9464	0.83274	1	0.15494
FLKHKFLVQEI	NCAPD3	HLA-A*02:01	11	141.17	3	0.451	0.524	0.513	1.74	0.883094	7.55	0.543	0.558	0.88309	0.75565	1.5	-0.14465
ALSSFAHCLEL	NCAPD3	HLA-A*02:01	11	35.63	1.5	0.729	0.669	0.678	4.39	0.969725	3.861	0.71	1.215	0.96973	0.95856	0.4	-0.03818
ELLINSPTFSV	NCAPD3	HLA-A*02:01	11	144.24	3	0.445	0.505	0.496	1.71	0.970927	7.735	0.512	0.196	0.97093	0.73536	2	-0.0092
LLINSPTFSVI	NCAPD3	HLA-A*02:01	11	97.12	3	0.623	0.569	0.577	2.93	0.94511	8.592	0.596	0.46	0.94511	0.82015	1	-0.10271
VLVSILKHCDV	NCAPD3	HLA-A*02:01	11	193.26	3	0.536	0.517	0.52	2.22	0.367918	8.376	0.499	0.425	0.36792	0.59241	4	-0.24636
ILQDQCRDPAV	NCAPD3	HLA-A*02:01	11	61.63	2	0.747	0.607	0.628	4.76	0.136938	8.571	0.629	0.269	0.13694	0.66654	3	-0.0958
ALQSLTELLMA	NCAPD3	HLA-A*02:01	11	172.56	3	0.369	0.516	0.494	1.39	0.086144	5.815	0.504	-0.453	0.08614	0.51206	5	-0.20197
LLMAQPRCVQI	NCAPD3	HLA-A*02:01	11	46.3	1.5	0.798	0.646	0.669	6.14	0.930624	4.006	0.672	0.456	0.93062	0.89279	0.8	-0.17442
VQIQKAWLQGV	NCAPD3	HLA-A*02:01	11	83.76	2	0.464	0.553	0.54	1.8	0.086544	8.528	0.597	0.514	0.08654	0.62932	3	-0.11796
QVLAWALLTLL	NCAPD3	HLA-A*02:01	11	392.55	4	0.17	0.468	0.423	0.78	0.96277	5	0.503	1.178	0.96277	0.74907	1.5	0.29461
VLAWALLTLLT	NCAPD3	HLA-A*02:01	11	317.04	4	0.378	0.488	0.472	1.43	0.079435	3.914	0.518	-0.656	0.07943	0.51947	5	0.27279
KLNGFQWSLEV	NCAPD3	HLA-A*02:01	11	5.53	0.17	0.869	0.825	0.832	9.91	0.844469	7.835	0.847	0.34	0.84447	1.04551	0.15	0.14231
FQWSLEVISSA	NCAPD3	HLA-A*02:01	11	41.13	1.5	0.334	0.652	0.604	1.27	0.400557	6.776	0.627	-0.413	0.40056	0.7068	2	-0.07867
NMDEDLLVKYI	NCAPD3	HLA-A*02:01	11	77.37	2	0.29	0.615	0.566	1.12	0.373981	5.796	0.621	0.487	0.37398	0.71732	2	-0.03735
YIFTLGDIAQL	NCAPD3	HLA-A*02:01	11	49.22	1.5	0.401	0.648	0.611	1.52	0.963264	7.981	0.653	1.276	0.96326	0.90163	0.8	0.21148
TLGDIAQLCPA	NCAPD3	HLA-A*02:01	11	72.83	2	0.456	0.567	0.55	1.77	0.073709	7.379	0.554	-0.805	0.07371	0.55046	4	0.0258
RIFLLIQSVLA	NCAPD3	HLA-A*02:01	11	496.13	5	0.262	0.394	0.374	1.03	0.91493	8.223	0.401	0.05	0.91493	0.60811	3	-0.09453
FLLIQSVLASS	NCAPD3	HLA-A*02:01	11	220.56	3	0.404	0.428	0.424	1.53	0.186319	8.223	0.485	-2.294	0.18632	0.46957	6	-0.17746
LLIQSVLASSA	NCAPD3	HLA-A*02:01	11	122.92	3	0.488	0.467	0.47	1.93	0.75579	8.491	0.476	-0.548	0.75579	0.63235	3	-0.40451
VMPSVIRAHAI	NCAPD3	HLA-A*02:01	11	336.43	4	0.242	0.528	0.485	0.98	0.07267	6.713	0.465	0.757	0.07267	0.50028	5	0.13712
VMCDLCIRYTI	NCAPD3	HLA-A*02:01	11	47.15	1.5	0.714	0.651	0.66	4.11	0.340252	8.494	0.595	0.736	0.34025	0.68996	2	0.1394
TIMVDKYIPNI	NCAPD3	HLA-A*02:01	11	390.94	4	0.393	0.472	0.46	1.48	0.949926	7.714	0.45	0.655	0.94993	0.68011	3	-0.09532
LLTNLLQEEFV	NCAPD3	HLA-A*02:01	11	31.94	1.5	0.785	0.65	0.67	5.72	0.064507	8.614	0.254	2.643	0.32503	0.39321	8	0.11884
SLFFRFVSTLI	NCAPD3	HLA-A*02:01	11	45.73	1.5	0.542	0.639	0.624	2.26	0.941517	7.799	0.641	0.689	0.94152	0.87007	0.8	0.23095
VMFFQHFIECI	NCAPD3	HLA-A*02:01	11	71.87	2	0.666	0.631	0.636	3.41	0.103995	8.568	0.6	0.685	0.104	0.64052	3	0.36678
ILPLDLDASEL	NCAPD3	HLA-A*02:01	11	391.13	4	0.153	0.433	0.391	0.74	0.96341	3.584	0.43	0.952	0.96341	0.67057	3	-0.02665
LLMEEDDMALA	NCAPD3	HLA-A*02:01	11	15.69	0.8	0.647	0.733	0.72	3.18	0.146296	7.15	0.764	-0.586	0.1463	0.78227	1.5	0.04569
GTAGGAEVAPV	NCAPD3	HLA-A*02:01	11	298.54	4	0.182	0.45	0.41	0.81	0.092151	7.015	0.514	0.285	0.09215	0.54186	5	0.2808
QVALCLETVPV	NCAPD3	HLA-A*02:01	11	319.63	4	0.366	0.447	0.435	1.38	0.909642	8.644	0.489	0.637	0.90964	0.70959	2	0.10064
ALCLETVPVPA	NCAPD3	HLA-A*02:01	11	283.15	4	0.468	0.433	0.438	1.83	0.534508	7.33	0.414	-0.316	0.53451	0.52636	5	0.16476
RLLPKARPMSL	NCAPD3	HLA-A*02:01	11	91.01	2	0.529	0.554	0.55	2.18	0.941242	6.722	0.581	1.187	0.94124	0.82245	1	-0.39156
SLSTIAILNSV	NCAPD3	HLA-A*02:01	11	12.17	0.5	0.68	0.705	0.701	3.59	0.939722	8.445	0.741	0.419	0.93972	0.96291	0.4	0.1701
SISDVTFGAGV	NCAPD3	HLA-A*02:01	11	26.84	1	0.491	0.648	0.624	1.95	0.227097	8.162	0.721	0.593	0.2271	0.78692	1.5	0.24534
FLYGFLCPS	NDC80	HLA-A*02:01	9	5.69	0.17	0.761	0.764	0.764	5.07	0.238244	6.094	0.843	-2.124	0.23824	0.8435	1	0.08448
HTWPHIVAA	NDC80	HLA-A*02:01	9	392.3	4	0.099	0.418	0.37	0.6	0.826541	3.841	0.429	-0.621	0.82654	0.59945	4	0.27522
HIVAALVWL	NDC80	HLA-A*02:01	9	414.13	4	0.177	0.457	0.415	0.8	0.250694	3.903	0.448	0.925	0.25069	0.52753	5	0.24469
IVAALVWLI	NDC80	HLA-A*02:01	9	15.72	0.8	0.406	0.69	0.647	1.54	0.31262	3.886	0.749	0.69	0.31262	0.83659	1	0.26059
ALVWLIDCI	NDC80	HLA-A*02:01	9	90.56	2	0.709	0.594	0.611	4.03	0.289394	3.841	0.627	0.93	0.28939	0.71536	2	0.33799
ALNEQIARL	NDC80	HLA-A*02:01	9	18.07	0.8	0.842	0.688	0.711	8.06	0.977539	4.085	0.742	1.156	0.97754	0.99085	0.3	0.17439
ILDQKLNGL	NDC80	HLA-A*02:01	9	96.2	3	0.45	0.52	0.51	1.74	0.868215	5.056	0.573	0.975	0.86822	0.79272	1.5	-0.31546
KLNGLNEEI	NDC80	HLA-A*02:01	9	152.35	3	0.635	0.575	0.584	3.06	0.817952	-0.777	0.583	0.518	0.81795	0.77999	1.5	0.15811
GLNEEIARV	NDC80	HLA-A*02:01	9	12.63	0.8	0.872	0.745	0.764	10.1	0.968179	-0.734	0.792	0.202	0.96818	1.01489	0.2	0.38469
IIDNQKYSV	NDC80	HLA-A*02:01	9	305.75	4	0.575	0.438	0.459	2.51	0.536927	4.206	0.412	0.431	0.53693	0.54358	5	-0.41489
LLNETEEEI	NDC80	HLA-A*02:01	9	122.28	3	0.648	0.527	0.545	3.2	0.709091	-0.399	0.556	0.297	0.70909	0.72297	2	0.3737
GLEDTLEQL	NDC80	HLA-A*02:01	9	189.6	3	0.315	0.468	0.445	1.2	0.914705	8.435	0.521	0.687	0.91471	0.74398	1.5	0.099
GLSEAMNEL	NDC80	HLA-A*02:01	9	18.57	0.8	0.414	0.701	0.658	1.57	0.974293	8.552	0.79	0.742	0.97429	1.02777	0.15	-0.02711
NLQRLLEMV	NDC80	HLA-A*02:01	9	157.27	3	0.455	0.513	0.504	1.76	0.335777	6.083	0.54	0.48	0.33578	0.62755	3	-0.02486
LLEMVATHV	NDC80	HLA-A*02:01	9	399.67	4	0.484	0.457	0.461	1.91	0.887628	6.688	0.414	0.326	0.88763	0.62187	3	-0.01551
MVATHVGSV	NDC80	HLA-A*02:01	9	92.8	2	0.119	0.502	0.445	0.65	0.933465	4.315	0.548	0.35	0.93347	0.76678	1.5	0.05406
SMQELRSQDV	NDC80	HLA-A*02:01	10	333.27	4	0.188	0.461	0.42	0.83	0.735394	7.933	0.474	0.505	0.73539	0.65209	3	-0.13778
SMKSLQAPSV	NDC80	HLA-A*02:01	10	187.6	3	0.234	0.457	0.424	0.95	0.307735	7.359	0.464	0.534	0.30773	0.54659	4	-0.42926
KIFTFLYGFL	NDC80	HLA-A*02:01	10	94.08	3	0.346	0.587	0.551	1.31	0.826424	4.63	0.61	1.35	0.82642	0.8297	1	0.27378
FLYGFLCPSY	NDC80	HLA-A*02:01	10	468.19	5	0.35	0.42	0.409	1.32	0.972009	6.094	0.441	3.046	0.97201	0.73585	2	-0.02067
ALSKSSMYTV	NDC80	HLA-A*02:01	10	9.01	0.4	0.877	0.743	0.763	10.53	0.899555	4.188	0.768	0.369	0.89956	0.97962	0.3	-0.73864
HTWPHIVAAL	NDC80	HLA-A*02:01	10	229.74	4	0.152	0.481	0.432	0.74	0.384313	8.578	0.487	0.869	0.38431	0.5952	4	0.31658
HIVAALVWLI	NDC80	HLA-A*02:01	10	83.2	2	0.296	0.563	0.523	1.14	0.31262	3.903	0.595	0.505	0.31262	0.67796	3	0.29939
WLIDCIKIHT	NDC80	HLA-A*02:01	10	243.36	4	0.519	0.468	0.476	2.11	0.129914	7.48	0.483	-0.597	0.12991	0.49731	5	0.07084
KLFLDYTIKC	NDC80	HLA-A*02:01	10	451.5	4	0.486	0.395	0.409	1.92	0.245476	6.043	0.392	0.394	0.24548	0.45708	6	0.0677
YMSNLESHSA	NDC80	HLA-A*02:01	10	34.11	1.5	0.616	0.647	0.642	2.86	0.581865	3.71	0.682	-0.284	0.58187	0.80582	1.5	-0.1986
NIIDNQKYSV	NDC80	HLA-A*02:01	10	319.5	4	0.367	0.454	0.441	1.38	0.536927	7.619	0.431	0.5	0.53693	0.56431	4	-0.35636
KLWNEELKYA	NDC80	HLA-A*02:01	10	54.51	2	0.663	0.602	0.611	3.37	0.099817	8.635	0.604	-0.286	0.09982	0.61931	3	0.06579
AMITESKRSV	NDC80	HLA-A*02:01	10	212.11	3	0.597	0.472	0.491	2.68	0.688877	7.954	0.491	0.79	0.68888	0.66575	3	-0.23732
KLDDLYQQKI	NDC80	HLA-A*02:01	10	48.95	1.5	0.527	0.607	0.595	2.17	0.933307	5.08	0.664	0.436	0.93331	0.88489	0.8	-0.31768
RLLEMVATHV	NDC80	HLA-A*02:01	10	5.67	0.17	0.867	0.789	0.801	9.75	0.887628	6.688	0.797	0.547	0.88763	1.01039	0.2	0.05484
CMSEDLSENI	NDC80	HLA-A*02:01	10	58.75	2	0.397	0.642	0.605	1.5	0.267884	3.019	0.634	0.444	0.26788	0.70537	2	-0.01716
FLTENGYAHNV	NDC80	HLA-A*02:01	11	4.16	0.1	0.872	0.858	0.86	10.12	0.915918	6.743	0.888	0.036	0.91592	1.09498	0.1	0.1968
SLQAPSVKDFL	NDC80	HLA-A*02:01	11	408.98	4	0.187	0.457	0.417	0.83	0.153971	8.632	0.432	1.096	0.15397	0.49404	5	-0.24581
FLYGFLCPSYE	NDC80	HLA-A*02:01	11	254.69	4	0.42	0.447	0.443	1.6	0.024458	6.094	0.543	-1.444	0.02446	0.5124	5	-0.06862
FLCPSYELPDT	NDC80	HLA-A*02:01	11	359.63	4	0.248	0.443	0.414	1	0.076839	6.908	0.476	-0.802	0.07684	0.47324	6	-0.1027
RIFKDLGYPFA	NDC80	HLA-A*02:01	11	183.03	3	0.281	0.498	0.465	1.09	0.065738	8.641	0.503	-0.196	0.06574	0.51289	5	-0.07964
FALSKSSMYTV	NDC80	HLA-A*02:01	11	30.02	1.5	0.433	0.655	0.622	1.66	0.899555	5.346	0.667	0.145	0.89956	0.87302	0.8	-0.84801
HTWPHIVAALV	NDC80	HLA-A*02:01	11	89.52	2	0.301	0.564	0.525	1.15	0.710939	8.578	0.609	0.229	0.71094	0.77469	1.5	0.32541
ALVWLIDCIKI	NDC80	HLA-A*02:01	11	177.19	3	0.697	0.567	0.587	3.84	0.811638	5.434	0.565	0.93	0.81164	0.77087	1.5	0.31226
WLIDCIKIHTA	NDC80	HLA-A*02:01	11	14.46	0.8	0.761	0.71	0.718	5.07	0.394603	8.456	0.75	-0.427	0.3946	0.82811	1	0.10788
IMHNKLFLDYT	NDC80	HLA-A*02:01	11	317.98	4	0.382	0.493	0.476	1.44	0.029179	4.951	0.45	-0.561	0.02918	0.44254	7	-0.09669
FLDYTIKCYES	NDC80	HLA-A*02:01	11	214.13	3	0.372	0.459	0.446	1.4	0.123113	8.232	0.463	-2.449	0.12311	0.42948	7	-0.03449
FMSGADSFDEM	NDC80	HLA-A*02:01	11	35.68	1.5	0.351	0.671	0.623	1.32	0.87113	5.591	0.685	0.381	0.87113	0.89053	0.8	0.06642
LQSKLKDLFNV	NDC80	HLA-A*02:01	11	309.31	4	0.425	0.438	0.436	1.62	0.530136	8.64	0.463	0.223	0.53014	0.58786	4	-0.38532
YMSNLESHSAI	NDC80	HLA-A*02:01	11	19.68	0.8	0.607	0.676	0.666	2.78	0.39019	8.54	0.711	0.786	0.39019	0.81844	1	-0.22092
GLNEEIARVEL	NDC80	HLA-A*02:01	11	77.82	2	0.612	0.581	0.586	2.83	0.942644	3.845	0.636	0.842	0.94264	0.86914	0.8	0.50591
CLVKYRAQVYV	NDC80	HLA-A*02:01	11	92.38	2	0.639	0.646	0.645	3.09	0.456504	6.25	0.569	0.512	0.4565	0.68451	3	-0.19506
HLLESTVNQGL	NDC80	HLA-A*02:01	11	26.51	1	0.475	0.669	0.64	1.86	0.9457	5.945	0.709	1.002	0.9457	0.94683	0.4	-0.07
LLLLLLSFL	PRCP	HLA-A*02:01	9	64.57	2	0.686	0.597	0.61	3.68	0.475353	4.351	0.584	1.15	0.47535	0.7197	2	-0.10722
LLLLLSFLA	PRCP	HLA-A*02:01	9	67.05	2	0.666	0.59	0.601	3.42	0.198079	7.235	0.585	-0.446	0.19808	0.61842	3	-0.08897
LLSFLAPWA	PRCP	HLA-A*02:01	9	76.47	2	0.297	0.548	0.51	1.14	0.151379	4.622	0.594	-0.468	0.15138	0.61636	3	0.21019
FLAPWATIA	PRCP	HLA-A*02:01	9	10.53	0.5	0.283	0.759	0.688	1.1	0.54802	7.958	0.794	-0.54	0.54802	0.9038	0.8	0.36459
KTFNQRYLV	PRCP	HLA-A*02:01	9	380.76	4	0.47	0.456	0.458	1.84	0.700856	3.841	0.432	0.559	0.70086	0.60367	4	-0.04219
FMWDVAEDL	PRCP	HLA-A*02:01	9	6.05	0.2	0.557	0.825	0.785	2.37	0.917513	7.801	0.833	1.123	0.91751	1.06752	0.1	0.26871
FLTSEQALA	PRCP	HLA-A*02:01	9	49.86	1.5	0.437	0.611	0.585	1.67	0.264793	2.704	0.697	-0.506	0.26479	0.74393	1.5	-0.13887
ALADFAELI	PRCP	HLA-A*02:01	9	11.84	0.5	0.673	0.745	0.734	3.5	0.866292	5.637	0.778	0.666	0.86629	0.98957	0.3	0.26387
GMLAAWFRM	PRCP	HLA-A*02:01	9	38.08	1.5	0.475	0.679	0.648	1.86	0.712434	5.158	0.666	0.235	0.71243	0.83217	1	0.41142
WQFEDLVPC	PRCP	HLA-A*02:01	9	234.45	4	0.357	0.534	0.507	1.35	0.024653	5.577	0.559	0.184	0.02465	0.56915	4	0.17827
GLQWLTGAL	PRCP	HLA-A*02:01	9	481.24	5	0.137	0.426	0.383	0.7	0.976406	6.596	0.463	0.817	0.97641	0.70312	2	0.26249
WISETWVNL	PRCP	HLA-A*02:01	9	228.95	4	0.208	0.472	0.432	0.88	0.844498	7.356	0.567	0.913	0.8445	0.77984	1.5	0.32442
AMVDYPYAS	PRCP	HLA-A*02:01	9	143.58	3	0.206	0.599	0.54	0.88	0.472287	4.141	0.554	-1.854	0.47229	0.61391	3	0.04142
YASNFLQPL	PRCP	HLA-A*02:01	9	338.58	4	0.247	0.441	0.412	0.99	0.87709	4.708	0.48	0.838	0.87709	0.6983	2	-0.06089
LLLQNIFQA	PRCP	HLA-A*02:01	9	13.76	0.8	0.785	0.737	0.744	5.74	0.254593	6.114	0.783	-0.44	0.25459	0.82928	1	0.02994
LLQNIFQAL	PRCP	HLA-A*02:01	9	59.21	2	0.441	0.569	0.55	1.7	0.891133	4.146	0.613	0.994	0.89113	0.83835	1	0.12079
GTLGWSYQA	PRCP	HLA-A*02:01	9	221.04	3	0.128	0.487	0.433	0.67	0.815284	4.681	0.471	-0.67	0.81528	0.63769	3	0.01967
VMPFCTNGV	PRCP	HLA-A*02:01	9	76.99	2	0.236	0.631	0.572	0.96	0.703929	0.254	0.679	0.53	0.70393	0.85063	1	0.11258
ALDPMSVLL	PRCP	HLA-A*02:01	9	32.63	1.5	0.663	0.628	0.633	3.37	0.974886	3.841	0.614	1.083	0.97489	0.86042	0.8	-0.30233
VLLARSLEV	PRCP	HLA-A*02:01	9	14.74	0.8	0.809	0.76	0.767	6.56	0.787565	7.4	0.747	0.468	0.78756	0.9359	0.8	-0.02042
ALLLLLLSFL	PRCP	HLA-A*02:01	10	75.87	2	0.694	0.621	0.632	3.79	0.475353	4.351	0.58	1.268	0.47535	0.71865	2	-0.11802
LLLLLLSFLA	PRCP	HLA-A*02:01	10	93.51	3	0.647	0.569	0.581	3.18	0.198079	7.235	0.546	-0.34	0.19808	0.58207	4	-0.09977
LLLSFLAPWA	PRCP	HLA-A*02:01	10	12.33	0.5	0.62	0.723	0.708	2.9	0.151379	8.486	0.742	-0.446	0.15138	0.76491	1.5	0.09002
LLSFLAPWAT	PRCP	HLA-A*02:01	10	174.18	3	0.228	0.466	0.43	0.94	0.037308	4.622	0.492	-0.638	0.03731	0.48444	6	0.29076
FLAPWATIAL	PRCP	HLA-A*02:01	10	3.28	0.08	0.668	0.866	0.836	3.43	0.969314	7.958	0.9	0.95	0.96931	1.14185	0.05	0.42706
KVDHFGFNTV	PRCP	HLA-A*02:01	10	77.64	2	0.324	0.542	0.509	1.23	0.946073	4.77	0.621	0.335	0.94607	0.84224	1	0.31417
MVVGALAASA	PRCP	HLA-A*02:01	10	290.21	4	0.107	0.413	0.367	0.62	0.129102	8.027	0.484	-0.295	0.1291	0.50567	5	0.04799
WISETWVNLA	PRCP	HLA-A*02:01	10	431.74	4	0.102	0.434	0.384	0.61	0.261032	8.309	0.488	-0.577	0.26103	0.53231	5	0.32747
NLAMVDYPYA	PRCP	HLA-A*02:01	10	90.48	2	0.318	0.559	0.523	1.21	0.261203	4.894	0.581	-0.415	0.2612	0.6294	3	-0.1172
FLQPLPAWPI	PRCP	HLA-A*02:01	10	6.07	0.2	0.588	0.838	0.801	2.61	0.415308	7.84	0.851	0.568	0.41531	0.95864	0.4	0.14693
SLLLQNIFQA	PRCP	HLA-A*02:01	10	73.11	2	0.505	0.593	0.58	2.03	0.254593	8.215	0.532	-0.584	0.25459	0.57468	4	0.02254
LLLQNIFQAL	PRCP	HLA-A*02:01	10	20.98	0.8	0.743	0.69	0.698	4.66	0.891133	6.114	0.731	1.05	0.89113	0.95775	0.4	0.03844
VVMPFCTNGV	PRCP	HLA-A*02:01	10	22.97	1	0.512	0.675	0.651	2.07	0.703929	0.254	0.721	0.413	0.70393	0.88971	0.8	0.04422
DMFEPHSWNL	PRCP	HLA-A*02:01	10	253.52	4	0.199	0.454	0.416	0.86	0.970091	4.566	0.541	0.733	0.97009	0.7776	1.5	0.18688
ALDPMSVLLA	PRCP	HLA-A*02:01	10	116.56	3	0.441	0.534	0.52	1.69	0.084589	3.841	0.511	-0.407	0.08459	0.51986	5	-0.31304
ALLLLLLSFLA	PRCP	HLA-A*02:01	11	91.85	2	0.637	0.593	0.6	3.07	0.198079	7.235	0.522	-0.222	0.19808	0.56102	4	-0.11057
LLLLSFLAPWA	PRCP	HLA-A*02:01	11	143.97	3	0.343	0.532	0.504	1.3	0.151379	8.486	0.511	-0.446	0.15138	0.53391	5	0.08423
LLLSFLAPWAT	PRCP	HLA-A*02:01	11	17.29	0.8	0.565	0.688	0.67	2.43	0.037308	8.486	0.703	-0.616	0.03731	0.69599	2	0.17059
LLSFLAPWATI	PRCP	HLA-A*02:01	11	79.6	2	0.504	0.566	0.557	2.03	0.919426	4.622	0.608	0.602	0.91943	0.82992	1	0.34481
SLPAVAKNYSV	PRCP	HLA-A*02:01	11	40.22	1.5	0.475	0.633	0.609	1.86	0.542976	8.508	0.64	0.382	0.54298	0.77172	1.5	-0.2018
WQFEDLVPCGV	PRCP	HLA-A*02:01	11	7.03	0.25	0.559	0.79	0.755	2.38	0.236011	8.31	0.835	0.484	0.23601	0.9002	0.8	0.15361
GLQWLTGALHL	PRCP	HLA-A*02:01	11	271.96	4	0.253	0.478	0.444	1.01	0.971473	6.596	0.526	0.817	0.97147	0.76501	1.5	0.29166
HLKDWISETWV	PRCP	HLA-A*02:01	11	108.17	3	0.315	0.532	0.499	1.2	0.805708	8.404	0.555	0.192	0.80571	0.74108	2	0.39295
MVDYPYASNFL	PRCP	HLA-A*02:01	11	254.79	4	0.064	0.46	0.401	0.5	0.952097	8.627	0.463	1.118	0.9521	0.70517	2	-0.06561
YLKNPNVSDSL	PRCP	HLA-A*02:01	11	165.73	3	0.292	0.461	0.436	1.13	0.894542	8.636	0.568	0.903	0.89454	0.79185	1.5	-0.28708
SLLLQNIFQAL	PRCP	HLA-A*02:01	11	83.66	2	0.461	0.577	0.56	1.79	0.891133	8.215	0.548	0.906	0.89113	0.77115	1.5	0.03104
LLQNIFQALNV	PRCP	HLA-A*02:01	11	35.97	1.5	0.64	0.617	0.62	3.11	0.133033	6.868	0.67	0.354	0.13303	0.70878	2	0.11038
SLGTLGWSYQA	PRCP	HLA-A*02:01	11	112.32	3	0.23	0.535	0.489	0.94	0.815284	4.681	0.456	-0.572	0.81528	0.62514	3	0.06143
YQACTEVVMPF	PRCP	HLA-A*02:01	11	252.94	4	0.039	0.387	0.335	0.43	0.865689	8.627	0.452	2.661	0.86569	0.7133	2	0.01813
TLVAVTISEGA	PRCP	HLA-A*02:01	11	444.62	4	0.305	0.459	0.436	1.17	0.149467	6.668	0.484	-0.598	0.14947	0.50268	5	0.20894
QILKGLQFL	WNK1	HLA-A*02:01	9	428.2	4	0.321	0.403	0.391	1.22	0.940754	5.875	0.405	1.246	0.94075	0.64782	3	-0.2274
FLHTRTPPI	WNK1	HLA-A*02:01	9	9.85	0.4	0.83	0.801	0.805	7.42	0.574436	7.047	0.827	0.44	0.57443	0.96725	0.3	0.12066
FITGPTGSV	WNK1	HLA-A*02:01	9	496.7	5	0.204	0.45	0.413	0.87	0.971043	-0.276	0.472	0.321	0.97104	0.69851	2	0.00438
KLWLRIEDI	WNK1	HLA-A*02:01	9	157.79	3	0.471	0.532	0.523	1.84	0.899837	4.319	0.533	0.842	0.89984	0.75651	1.5	0.33388
YQQPSISVL	WNK1	HLA-A*02:01	9	279.85	4	0.133	0.467	0.417	0.69	0.961578	5.24	0.523	0.929	0.96158	0.76258	1.5	-0.20008
KQLPVSQPV	WNK1	HLA-A*02:01	9	20.41	0.8	0.606	0.675	0.665	2.77	0.927413	8.644	0.726	0.485	0.92741	0.94679	0.4	-0.23453
IQGEPQIPV	WNK1	HLA-A*02:01	9	242.35	4	0.23	0.49	0.451	0.94	0.907869	7.583	0.549	0.26	0.90787	0.75977	1.5	0.09775
ATQPSVVPV	WNK1	HLA-A*02:01	9	276.28	4	0.249	0.463	0.431	1	0.903275	4.115	0.455	0.452	0.90328	0.66954	3	-0.14264
ATTAAIPGV	WNK1	HLA-A*02:01	9	428.53	4	0.45	0.485	0.48	1.74	0.765777	5.451	0.492	0.455	0.76578	0.67567	3	0.22579
AAIPGVSTV	WNK1	HLA-A*02:01	9	497.89	5	0.252	0.382	0.363	1.01	0.973944	3.967	0.43	0.59	0.97394	0.66389	3	-0.01304
QLPTLLQPV	WNK1	HLA-A*02:01	9	43.98	1.5	0.583	0.629	0.622	2.57	0.653903	3.9	0.631	0.386	0.6539	0.78778	1.5	-0.09002
TLLQPVTQL	WNK1	HLA-A*02:01	9	175.35	3	0.392	0.538	0.516	1.48	0.969789	4.156	0.552	0.826	0.96979	0.79085	1.5	-0.12702
LLQPAVQSM	WNK1	HLA-A*02:01	9	293.61	4	0.272	0.425	0.402	1.06	0.965585	8.506	0.467	0.247	0.96558	0.69043	2	-0.16622
ATPGYFPTV	WNK1	HLA-A*02:01	9	98.59	3	0.407	0.562	0.539	1.54	0.962024	6.166	0.561	0.47	0.96202	0.78921	1.5	0.15042
AVLESTQGV	WNK1	HLA-A*02:01	9	57.59	2	0.55	0.615	0.605	2.32	0.953858	4.885	0.627	0.566	0.95386	0.85577	0.8	-0.10537
SQVAPAEPV	WNK1	HLA-A*02:01	9	293.95	4	0.073	0.429	0.376	0.53	0.601282	6.454	0.519	0.568	0.60128	0.66849	3	0.15682
TLASSVDSA	WNK1	HLA-A*02:01	9	295.01	4	0.123	0.431	0.385	0.66	0.245569	8.635	0.478	-0.51	0.24557	0.5205	5	-0.35395
GMSDGNENV	WNK1	HLA-A*02:01	9	31.3	1.5	0.571	0.7	0.681	2.48	0.930477	0.303	0.728	0.307	0.93048	0.94503	0.8	0.07625
KMVTFKFDL	WNK1	HLA-A*02:01	9	93.71	3	0.313	0.579	0.539	1.19	0.972748	4.623	0.622	1.393	0.97275	0.87569	0.8	0.07522
IMVNNDFIL	WNK1	HLA-A*02:01	9	89.08	2	0.485	0.595	0.579	1.92	0.933483	3.953	0.514	1.187	0.93348	0.75371	1.5	0.19803
SLTQVVHSA	WNK1	HLA-A*02:01	9	186.48	3	0.66	0.509	0.532	3.34	0.930324	2.189	0.469	-0.445	0.93032	0.6672	3	-0.09426
SLQQAFSEL	WNK1	HLA-A*02:01	9	123.02	3	0.327	0.555	0.521	1.24	0.977888	8.053	0.566	1.043	0.97789	0.8121	1.5	-0.08698
TTAAATAPV	WNK1	HLA-A*02:01	9	169.45	3	0.271	0.548	0.506	1.06	0.822893	8.352	0.619	0.144	0.82289	0.80775	1.5	0.15325
VLSSVVSSI	WNK1	HLA-A*02:01	9	41.28	1.5	0.643	0.614	0.618	3.14	0.710105	3.146	0.677	0.467	0.71011	0.84845	1	-0.37739
VVSSITIPA	WNK1	HLA-A*02:01	9	373.58	4	0.241	0.418	0.391	0.97	0.343396	6.841	0.374	-0.285	0.3434	0.44414	7	0.05181
TVGATLTSV	WNK1	HLA-A*02:01	9	239.33	4	0.184	0.384	0.354	0.82	0.928705	6.237	0.505	0.279	0.9287	0.72093	2	0.01383
SQPGGLHPL	WNK1	HLA-A*02:01	9	194.46	3	0.202	0.534	0.484	0.87	0.968681	8.635	0.571	1.077	0.96868	0.81588	1.5	0.07388
PLLPQVPSI	WNK1	HLA-A*02:01	9	276.58	4	0.594	0.455	0.476	2.66	0.757748	6.959	0.533	0.102	0.75775	0.70604	2	-0.19472
SIPPLVQPV	WNK1	HLA-A*02:01	9	150.29	3	0.236	0.562	0.513	0.96	0.874982	7.571	0.554	0.336	0.87498	0.75927	1.5	-0.09094
KLLTSTTST	WNK1	HLA-A*02:01	9	411.7	4	0.39	0.423	0.418	1.47	0.854663	6.903	0.409	-0.507	0.85466	0.58862	4	-0.153
CLPPTNLPL	WNK1	HLA-A*02:01	9	357.27	4	0.155	0.519	0.464	0.74	0.971019	8.343	0.443	0.928	0.97102	0.68468	3	0.00111
TVALPVTPV	WNK1	HLA-A*02:01	9	222.49	3	0.091	0.446	0.393	0.58	0.880288	4.281	0.542	0.419	0.88029	0.75054	1.5	0.05588
TLSPEIITV	WNK1	HLA-A*02:01	9	10.23	0.4	0.845	0.736	0.752	8.25	0.97344	6.567	0.796	0.441	0.97344	1.02605	0.15	0.29292
KMGRFQVSV	WNK1	HLA-A*02:01	9	15.82	0.8	0.646	0.649	0.649	3.18	0.962031	7.698	0.675	0.275	0.96203	0.89833	0.8	0.00622
FMDLEQAVL	WNK1	HLA-A*02:01	9	80.59	2	0.293	0.578	0.535	1.13	0.657223	0.956	0.626	0.66	0.65722	0.79038	1.5	0.04164
SLYTKLGKV	WNK1	HLA-A*02:01	9	68.9	2	0.544	0.572	0.568	2.28	0.844711	4.531	0.58	0.407	0.84471	0.78023	1.5	-0.27998
KLGKVPPAV	WNK1	HLA-A*02:01	9	23.2	1	0.774	0.672	0.687	5.41	0.87369	7.389	0.652	0.288	0.87369	0.85578	0.8	-0.16274
SLGNKSPQL	WNK1	HLA-A*02:01	9	303.15	4	0.545	0.445	0.46	2.28	0.976009	4.082	0.41	0.918	0.97601	0.65255	3	-0.43828
FTSDGAISV	WNK1	HLA-A*02:01	9	18.15	0.8	0.403	0.654	0.616	1.52	0.942215	8.185	0.675	0.348	0.94222	0.8957	0.8	0.05411
FTDDLHKLV	WNK1	HLA-A*02:01	9	392.22	4	0.189	0.396	0.365	0.83	0.74681	7.61	0.445	0.032	0.74681	0.61383	3	-0.13931
FQPVGTASL	WNK1	HLA-A*02:01	9	434.41	4	0.139	0.432	0.388	0.7	0.971097	-0.996	0.42	0.871	0.9711	0.66027	3	0.04384
SLFLSPPAPA	WNK1	HLA-A*02:01	10	50.22	1.5	0.337	0.595	0.556	1.28	0.20267	6.922	0.562	-0.381	0.20267	0.59808	4	-0.12896
KLGAAAADAV	WNK1	HLA-A*02:01	10	59.09	2	0.427	0.58	0.557	1.63	0.085332	1.009	0.621	0.111	0.08533	0.64297	3	0.20498
SLPQPSIPAA	WNK1	HLA-A*02:01	10	371.77	4	0.196	0.426	0.392	0.85	0.804702	8.558	0.43	-0.43	0.8047	0.60031	4	-0.15328
GLDTETTVEV	WNK1	HLA-A*02:01	10	34.51	1.5	0.782	0.686	0.7	5.62	0.96128	3.148	0.706	0.08	0.96128	0.92429	0.8	0.31144
MLKGLQHPNI	WNK1	HLA-A*02:01	10	452.48	4	0.296	0.381	0.368	1.14	0.187299	5.447	0.412	0.432	0.1873	0.46494	6	-0.14219
FLHTRTPPII	WNK1	HLA-A*02:01	10	72.9	2	0.692	0.642	0.649	3.76	0.800202	7.047	0.61	0.44	0.8002	0.80105	1.5	0.19572
KIGDLGLATL	WNK1	HLA-A*02:01	10	370.58	4	0.267	0.442	0.416	1.05	0.968851	6.294	0.424	1.074	0.96885	0.66884	3	0.10078
KQLPSASTGI	WNK1	HLA-A*02:01	10	326.6	4	0.177	0.446	0.406	0.8	0.908681	4.943	0.538	0.744	0.90868	0.76105	1.5	-0.24093
LQYQQPSISV	WNK1	HLA-A*02:01	10	245.36	4	0.55	0.462	0.475	2.32	0.966541	5.697	0.501	0.532	0.96654	0.73177	2	-0.38143
FLPVGQPLPT	WNK1	HLA-A*02:01	10	311.08	4	0.203	0.481	0.439	0.87	0.38461	7.388	0.466	-0.819	0.38461	0.53206	5	-0.06814
LLPQYPVSQI	WNK1	HLA-A*02:01	10	180.77	3	0.462	0.509	0.502	1.8	0.933624	8.316	0.52	0.398	0.93362	0.74002	2	-0.303
SQIPISTPHV	WNK1	HLA-A*02:01	10	46.18	1.5	0.613	0.623	0.622	2.83	0.970622	4.874	0.612	0.559	0.97062	0.84436	1	0.04662
AQTGFSSLPI	WNK1	HLA-A*02:01	10	460.56	5	0.307	0.413	0.397	1.17	0.263593	5.978	0.435	0.728	0.26359	0.51251	5	-0.17197
TMAAGITQPL	WNK1	HLA-A*02:01	10	20.11	0.8	0.404	0.753	0.701	1.53	0.926592	6.494	0.791	1.081	0.92659	1.02651	0.15	0.14697
SQLPTLLQPV	WNK1	HLA-A*02:01	10	21.15	1	0.512	0.688	0.662	2.07	0.653903	3.909	0.701	0.316	0.6539	0.85603	0.8	-0.10244
QLPSQVHPQL	WNK1	HLA-A*02:01	10	266.58	4	0.359	0.434	0.423	1.35	0.974694	6.325	0.432	0.982	0.97469	0.67586	3	-0.28926
VLYQGFPPRL	WNK1	HLA-A*02:01	10	17.07	0.8	0.787	0.728	0.737	5.78	0.965564	4.814	0.736	1.084	0.96556	0.98035	0.3	0.03968
VLSPPMPTEV	WNK1	HLA-A*02:01	10	14.31	0.8	0.635	0.734	0.719	3.05	0.955222	8.563	0.783	0.402	0.95522	1.00797	0.2	-0.16584
VLATPGYFPT	WNK1	HLA-A*02:01	10	223.31	3	0.173	0.549	0.493	0.79	0.065058	6.957	0.536	-0.774	0.06506	0.53129	5	0.1628
IMVNNDFILA	WNK1	HLA-A*02:01	10	164.42	3	0.376	0.553	0.527	1.42	0.265599	7.934	0.558	-0.303	0.2656	0.61018	3	0.23823
MVNNDFILAI	WNK1	HLA-A*02:01	10	200.61	3	0.257	0.527	0.486	1.02	0.820245	8.607	0.527	0.635	0.82025	0.72743	2	0.26577
ILAIERESFV	WNK1	HLA-A*02:01	10	103.47	3	0.544	0.553	0.552	2.27	0.119034	5.421	0.61	0.269	0.11903	0.64351	3	0.31755
FSHTGPTFPV	WNK1	HLA-A*02:01	10	153.48	3	0.182	0.547	0.492	0.81	0.965222	8.572	0.52	0.431	0.96522	0.74795	1.5	0.20062
FLSSIAGVPT	WNK1	HLA-A*02:01	10	120.73	3	0.342	0.534	0.505	1.29	0.052747	8.2	0.545	-0.93	0.05275	0.53362	5	0.00779
SVVSSITIPA	WNK1	HLA-A*02:01	10	456.55	5	0.101	0.379	0.337	0.6	0.343396	6.841	0.411	-0.212	0.3434	0.48296	6	-0.04219
VVSSITIPAV	WNK1	HLA-A*02:01	10	58.65	2	0.56	0.592	0.587	2.39	0.584239	8.465	0.589	0.565	0.58424	0.73458	2	0.08601
ALYPSVTVSA	WNK1	HLA-A*02:01	10	18.47	0.8	0.652	0.678	0.674	3.24	0.954955	4.417	0.69	-0.175	0.95495	0.90049	0.8	-0.15854
TLAETVVVSA	WNK1	HLA-A*02:01	10	40.32	1.5	0.532	0.627	0.613	2.2	0.662962	8.624	0.659	-0.665	0.66296	0.79154	1.5	0.16849
SQPGGLHPLV	WNK1	HLA-A*02:01	10	159.56	3	0.291	0.511	0.478	1.12	0.789597	8.635	0.546	0.437	0.7896	0.73458	2	0.06731
GLHPLVIPSV	WNK1	HLA-A*02:01	10	8.88	0.4	0.808	0.767	0.773	6.51	0.960758	8.54	0.791	0.155	0.96076	1.01105	0.2	0.048
TLIHSQPQPA	WNK1	HLA-A*02:01	10	385.25	4	0.382	0.425	0.418	1.44	0.474943	8.195	0.427	-0.517	0.47494	0.52094	5	-0.31283
LLTSTTSTCL	WNK1	HLA-A*02:01	10	236.51	4	0.693	0.434	0.473	3.78	0.9289	8.441	0.454	1.043	0.9289	0.68908	2	-0.23274
GTVALPVTPV	WNK1	HLA-A*02:01	10	420.36	4	0.15	0.443	0.399	0.73	0.880288	4.776	0.437	0.24	0.88029	0.64106	3	0.09631
VLATSSGAGV	WNK1	HLA-A*02:01	10	63.78	2	0.383	0.611	0.577	1.45	0.241052	7.581	0.665	0.268	0.24105	0.72594	2	-0.18572
GVFKMGRFQV	WNK1	HLA-A*02:01	10	470.72	5	0.237	0.41	0.384	0.96	0.795496	4.277	0.421	0.54	0.7955	0.61349	3	-0.23716
KMGRFQVSVA	WNK1	HLA-A*02:01	10	483.61	5	0.209	0.348	0.327	0.89	0.218054	7.698	0.348	-0.575	0.21805	0.38269	9	-0.01236
FQVTTTANKV	WNK1	HLA-A*02:01	10	218.53	3	0.295	0.502	0.471	1.14	0.910517	7.956	0.508	0.505	0.91052	0.72549	2	0.03343
YMSSDNESDI	WNK1	HLA-A*02:01	10	133.02	3	0.328	0.566	0.53	1.24	0.583439	2.049	0.571	0.686	0.58344	0.71942	2	-0.23728
NLSGQSAASV	WNK1	HLA-A*02:01	10	151.18	3	0.556	0.478	0.49	2.37	0.673846	7.93	0.516	0.337	0.67385	0.67604	3	-0.32031
SLQNFNISNL	WNK1	HLA-A*02:01	10	110.21	3	0.397	0.528	0.508	1.5	0.955258	7.909	0.571	1.149	0.95526	0.81466	1.5	0.04547
GLPLSLPQPSI	WNK1	HLA-A*02:01	11	367.07	4	0.264	0.414	0.392	1.04	0.869664	3.373	0.459	0.215	0.86966	0.66005	3	-0.41252
SLPQPSIPAAV	WNK1	HLA-A*02:01	11	87.52	2	0.458	0.557	0.542	1.78	0.950574	8.558	0.548	0.42	0.95057	0.77238	1.5	-0.11702
MLKGLQHPNIV	WNK1	HLA-A*02:01	11	376.07	4	0.291	0.43	0.409	1.12	0.471896	8.423	0.417	0.212	0.4719	0.52848	5	-0.06614
LMTSGTLKTYL	WNK1	HLA-A*02:01	11	69.89	2	0.428	0.613	0.585	1.63	0.630404	8.478	0.624	0.877	0.6304	0.78777	1.5	-0.26627
LQFLHTRTPPI	WNK1	HLA-A*02:01	11	251.49	4	0.489	0.502	0.5	1.94	0.574436	7.047	0.516	0.696	0.57443	0.66265	3	0.16724
EMYEEKYDESV	WNK1	HLA-A*02:01	11	403.02	4	0.276	0.472	0.443	1.08	0.317706	8.647	0.464	0.274	0.31771	0.54233	5	-0.00783
AQIYRRVTSGV	WNK1	HLA-A*02:01	11	340.37	4	0.381	0.412	0.407	1.44	0.958445	6.578	0.432	0.757	0.95845	0.66658	3	0.0972
ASFDKVAIPEV	WNK1	HLA-A*02:01	11	179.74	3	0.505	0.497	0.498	2.03	0.639804	3.9	0.511	0.466	0.6398	0.66661	3	0.10304
QLQYQQPSISV	WNK1	HLA-A*02:01	11	234.92	4	0.53	0.469	0.478	2.19	0.966541	8.21	0.444	0.266	0.96654	0.66812	3	-0.41779
SLTGVSSSQPI	WNK1	HLA-A*02:01	11	186.98	3	0.601	0.514	0.527	2.72	0.826195	7.186	0.456	0.625	0.8262	0.65752	3	-0.49527
ITMAAGITQPL	WNK1	HLA-A*02:01	11	220.47	3	0.3	0.507	0.476	1.15	0.926592	8.523	0.519	0.876	0.92659	0.74938	1.5	0.11537
TMAAGITQPLL	WNK1	HLA-A*02:01	11	38.49	1.5	0.332	0.679	0.627	1.26	0.90187	6.494	0.716	1.081	0.90187	0.94595	0.8	0.12759
TLASSATTAAI	WNK1	HLA-A*02:01	11	180.39	3	0.355	0.53	0.504	1.34	0.351075	8.136	0.533	0.598	0.35107	0.62694	3	-0.14655
LLQPAVQSMGI	WNK1	HLA-A*02:01	11	70.26	2	0.514	0.585	0.574	2.08	0.811968	8.506	0.635	0.477	0.81197	0.82962	1	-0.36739
NIAPSSNVASV	WNK1	HLA-A*02:01	11	224.73	3	0.154	0.449	0.405	0.74	0.966896	4.56	0.52	0.551	0.9669	0.75133	1.5	-0.35174
NVASVCIHSTV	WNK1	HLA-A*02:01	11	445.23	4	0.323	0.365	0.359	1.23	0.967609	6.963	0.403	0.561	0.96761	0.63474	3	-0.12296
TVLSPPMPTEV	WNK1	HLA-A*02:01	11	324.25	4	0.162	0.485	0.437	0.76	0.955222	8.563	0.463	0.504	0.95522	0.69052	2	-0.28185
VLSPPMPTEVL	WNK1	HLA-A*02:01	11	218.56	3	0.323	0.476	0.453	1.23	0.97701	8.563	0.539	1.042	0.97701	0.78488	1.5	-0.1123
VLATPGYFPTV	WNK1	HLA-A*02:01	11	11.46	0.5	0.71	0.779	0.769	4.04	0.962024	6.957	0.786	0.246	0.96202	1.00861	0.2	0.19388
SQVAPAEPVAV	WNK1	HLA-A*02:01	11	443.13	4	0.12	0.429	0.383	0.65	0.901677	8.462	0.497	0.568	0.90168	0.71408	2	0.22483
IMVNNDFILAI	WNK1	HLA-A*02:01	11	40.93	1.5	0.556	0.678	0.66	2.36	0.820245	8.607	0.641	0.767	0.82025	0.84473	1	0.27497
FILAIERESFV	WNK1	HLA-A*02:01	11	16.06	0.8	0.682	0.761	0.749	3.62	0.119034	5.421	0.734	0.227	0.11903	0.76646	1.5	0.3363
FIVSPVPESRL	WNK1	HLA-A*02:01	11	414.41	4	0.203	0.466	0.427	0.87	0.970243	8.439	0.443	1.198	0.97024	0.69125	2	-0.1496
KVFPSEITDTV	WNK1	HLA-A*02:01	11	65.75	2	0.575	0.56	0.562	2.51	0.976908	4.082	0.583	0.726	0.97691	0.82095	1	0.17078
SLSLQQAFSEL	WNK1	HLA-A*02:01	11	284.84	4	0.347	0.468	0.45	1.31	0.977888	8.053	0.499	1.077	0.97789	0.74595	1.5	-0.22328
FLSSIAGVPTT	WNK1	HLA-A*02:01	11	53.49	1.5	0.528	0.597	0.587	2.17	0.398818	8.2	0.616	-0.93	0.39882	0.68248	3	0.03271
GIAGVATSTGV	WNK1	HLA-A*02:01	11	209.85	3	0.266	0.495	0.461	1.05	0.847465	7.745	0.56	0.114	0.84746	0.75353	1.5	0.05973
VTSGGLPIPPV	WNK1	HLA-A*02:01	11	158.11	3	0.409	0.521	0.504	1.55	0.928052	7.487	0.5	0.398	0.92805	0.71876	2	0.10124
VLSSVVSSITI	WNK1	HLA-A*02:01	11	72.7	2	0.729	0.585	0.607	4.39	0.327315	4.497	0.591	0.467	0.32731	0.67632	3	-0.3216
SVVSSITIPAV	WNK1	HLA-A*02:01	11	94.56	3	0.279	0.545	0.505	1.09	0.584239	8.465	0.583	0.638	0.58424	0.7304	2	-0.00799
VVSSITIPAVV	WNK1	HLA-A*02:01	11	238.06	4	0.416	0.494	0.482	1.58	0.96884	8.465	0.485	0.565	0.96884	0.71711	2	0.12353
VVSSTALYPSV	WNK1	HLA-A*02:01	11	176.68	3	0.291	0.464	0.438	1.12	0.723027	8.499	0.492	0.52	0.72303	0.66768	3	-0.26457
ALYPSVTVSAT	WNK1	HLA-A*02:01	11	268.63	4	0.367	0.47	0.455	1.38	0.710609	4.417	0.429	-0.345	0.71061	0.58026	4	-0.17336
QLSSSTSTPTL	WNK1	HLA-A*02:01	11	216.65	3	0.658	0.446	0.478	3.31	0.958006	8.624	0.463	0.992	0.95801	0.70335	2	-0.45471
YISQPGGLHPL	WNK1	HLA-A*02:01	11	143.53	3	0.433	0.547	0.53	1.65	0.968681	8.635	0.569	1.113	0.96868	0.81478	1.5	-0.10468
GLHPLVIPSVI	WNK1	HLA-A*02:01	11	496.39	5	0.426	0.459	0.454	1.62	0.972473	8.54	0.398	0.375	0.97247	0.62618	3	0.0324
LLPQVPSIPPL	WNK1	HLA-A*02:01	11	38.18	1.5	0.589	0.632	0.626	2.62	0.847137	7.733	0.639	0.818	0.84714	0.85006	1	-0.14242
LVQPVANVPAV	WNK1	HLA-A*02:01	11	326.2	4	0.269	0.479	0.448	1.06	0.953524	7.383	0.481	0.28	0.95352	0.70254	2	0.0756
TLIHSQPQPAL	WNK1	HLA-A*02:01	11	156.15	3	0.487	0.527	0.521	1.93	0.968744	8.195	0.543	0.973	0.96874	0.78529	1.5	-0.30449
SLFSEHSSSGA	WNK1	HLA-A*02:01	11	87.58	2	0.309	0.471	0.447	1.18	0.209929	8.114	0.469	-0.219	0.20993	0.51076	5	-0.43612
LVIESTVTPGI	WNK1	HLA-A*02:01	11	106.3	3	0.568	0.608	0.602	2.45	0.709631	8.481	0.611	0.8	0.70963	0.79067	1.5	0.10783
KLLTSTTSTCL	WNK1	HLA-A*02:01	11	58.03	2	0.762	0.614	0.636	5.09	0.9289	8.441	0.622	1.153	0.9289	0.85983	0.8	-0.20451
NLPLGTVALPV	WNK1	HLA-A*02:01	11	135.67	3	0.267	0.525	0.486	1.05	0.58845	8.637	0.522	0.366	0.58845	0.66355	3	0.11723
SMAAPTAITEA	WNK1	HLA-A*02:01	11	93.24	3	0.193	0.629	0.564	0.84	0.944898	8.172	0.629	-0.297	0.9449	0.83418	1	0.33371
KMGRFQVSVAA	WNK1	HLA-A*02:01	11	178.12	3	0.288	0.451	0.427	1.11	0.965361	7.698	0.444	-0.575	0.96536	0.64683	3	0.00645
VLSSSSPESTL	WNK1	HLA-A*02:01	11	223.75	3	0.462	0.459	0.459	1.8	0.972746	4.665	0.474	1.086	0.97275	0.72002	2	-0.57586
FMDLEQAVLPA	WNK1	HLA-A*02:01	11	20.25	0.8	0.386	0.707	0.659	1.46	0.732626	5.994	0.742	-0.83	0.73263	0.88609	0.8	0.04186
SLPSQNLSQSL	WNK1	HLA-A*02:01	11	287.46	4	0.203	0.407	0.376	0.87	0.959005	5.781	0.442	1.113	0.959	0.6856	3	-0.65012
SLSNSFNSSYM	WNK1	HLA-A*02:01	11	399	4	0.301	0.418	0.401	1.16	0.958033	8.482	0.473	0.324	0.95803	0.69666	2	-0.41112
NLYSAFTSDGA	WNK1	HLA-A*02:01	11	184.5	3	0.146	0.467	0.419	0.72	0.049145	8.632	0.473	-0.431	0.04914	0.47328	6	-0.09498
GQLCISMTSNL	WNK1	HLA-A*02:01	11	282.84	4	0.27	0.452	0.425	1.06	0.392394	7.996	0.49	0.724	0.39239	0.59639	4	-0.36721
SLKWMSVFL	UGT2B17	HLA-A*02:01	9	138.11	3	0.409	0.5	0.486	1.55	0.73315	3.851	0.533	1.061	0.73315	0.72448	2	-0.0706
LLMQLSCYF	UGT2B17	HLA-A*02:01	9	218.4	3	0.384	0.438	0.43	1.45	0.941781	3.842	0.503	2.518	0.94178	0.77785	1.5	-0.38775
KLEVYPTSL	UGT2B17	HLA-A*02:01	9	419.04	4	0.238	0.431	0.402	0.96	0.974821	6.582	0.446	0.946	0.97482	0.68898	2	-0.0039
KMFDRWTYS	UGT2B17	HLA-A*02:01	9	74.82	2	0.215	0.586	0.53	0.9	0.074892	3.854	0.629	-1.869	0.07489	0.59913	4	0.34983
KLQESKFDV	UGT2B17	HLA-A*02:01	9	36.68	1.5	0.493	0.668	0.642	1.96	0.84453	8.139	0.669	0.541	0.84453	0.87254	0.8	-0.18919
LLADAVNPC	UGT2B17	HLA-A*02:01	9	135.13	3	0.509	0.561	0.553	2.05	0.046664	7.242	0.576	0.102	0.04666	0.58905	4	0.10004
ELLAELLNI	UGT2B17	HLA-A*02:01	9	498.83	5	0.238	0.41	0.384	0.96	0.058652	0.803	0.456	0.338	0.05865	0.47765	6	0.10969
FLYSLRFSV	UGT2B17	HLA-A*02:01	9	2.87	0.05	0.879	0.898	0.895	10.71	0.544225	4.133	0.906	0.281	0.54422	1.03548	0.15	-0.12761
FLFPPSYVP	UGT2B17	HLA-A*02:01	9	327.59	4	0.396	0.414	0.411	1.5	0.280222	3.975	0.432	0.111	0.28022	0.49782	5	-0.11869
YVPVVMSEL	UGT2B17	HLA-A*02:01	9	474.35	5	0.167	0.405	0.369	0.78	0.926683	5.494	0.371	1.112	0.92668	0.6073	3	-0.16828
VMSELSDQM	UGT2B17	HLA-A*02:01	9	189.25	3	0.163	0.481	0.433	0.76	0.271179	7.024	0.564	0.531	0.27118	0.63829	3	-0.16844
YMLYFDFWF	UGT2B17	HLA-A*02:01	9	83.23	2	0.211	0.638	0.574	0.89	0.232165	3.856	0.623	2.663	0.23216	0.74181	1.5	0.35578
TLFETMGKA	UGT2B17	HLA-A*02:01	9	274.46	4	0.166	0.446	0.404	0.77	0.780939	5.244	0.45	-0.415	0.78094	0.61534	3	-0.08615
SLGSMISNM	UGT2B17	HLA-A*02:01	9	388.92	4	0.164	0.363	0.333	0.77	0.790164	6.994	0.38	0.109	0.79016	0.56051	4	-0.34459
MIASALAQI	UGT2B17	HLA-A*02:01	9	29.92	1.5	0.322	0.676	0.623	1.22	0.046553	8.164	0.73	0.868	0.04655	0.76217	1.5	-0.16077
ALAQIPQKV	UGT2B17	HLA-A*02:01	9	58.52	2	0.791	0.617	0.643	5.9	0.848568	3.939	0.581	0.549	0.84857	0.78565	1.5	-0.20846
AIYHGIPMV	UGT2B17	HLA-A*02:01	9	11.58	0.5	0.851	0.778	0.789	8.61	0.939074	4.978	0.803	0.607	0.93907	1.02947	0.15	0.07767
RAVFWIEFV	UGT2B17	HLA-A*02:01	9	196.49	3	0.119	0.482	0.428	0.65	0.588336	3.852	0.564	0.55	0.58834	0.71013	2	0.62508
HSLDVIAFL	UGT2B17	HLA-A*02:01	9	393.85	4	0.102	0.458	0.405	0.61	0.933496	8.575	0.477	0.87	0.9335	0.70879	2	0.28562
SLDVIAFLL	UGT2B17	HLA-A*02:01	9	34.91	1.5	0.561	0.651	0.638	2.4	0.946663	4.365	0.628	0.828	0.94666	0.8617	0.8	0.30749
VIAFLLACV	UGT2B17	HLA-A*02:01	9	45.88	1.5	0.541	0.624	0.612	2.26	0.090715	4.024	0.696	0.383	0.09071	0.72599	2	0.11078
FLLACVATM	UGT2B17	HLA-A*02:01	9	9.1	0.4	0.869	0.774	0.788	9.89	0.167776	0.128	0.822	0.401	0.16778	0.86977	0.8	0.07783
LLACVATMI	UGT2B17	HLA-A*02:01	9	42.63	1.5	0.507	0.64	0.62	2.04	0.133004	3.184	0.649	0.47	0.133	0.69068	2	-0.03436
FMITKCCLF	UGT2B17	HLA-A*02:01	9	408.44	4	0.365	0.398	0.393	1.38	0.783178	4.023	0.46	2.639	0.78318	0.70219	2	-0.23047
SLKWMSVFLL	UGT2B17	HLA-A*02:01	10	100.95	3	0.388	0.53	0.509	1.46	0.647686	3.851	0.57	1.061	0.64769	0.74225	1.5	-0.04803
WMSVFLLMQL	UGT2B17	HLA-A*02:01	10	49	1.5	0.485	0.674	0.646	1.91	0.956504	3.874	0.732	1.146	0.9565	0.97586	0.3	-0.13528
FLLMQLSCYF	UGT2B17	HLA-A*02:01	10	157.7	3	0.433	0.458	0.454	1.66	0.941781	3.845	0.481	2.524	0.94178	0.756	1.5	-0.50729
LLMQLSCYFS	UGT2B17	HLA-A*02:01	10	124.31	3	0.617	0.504	0.521	2.87	0.032318	8.365	0.493	-2.262	0.03232	0.44372	7	-0.33093
VLTSSASILV	UGT2B17	HLA-A*02:01	10	47.49	1.5	0.663	0.618	0.625	3.37	0.956636	7.389	0.591	0.369	0.95664	0.81547	1.5	-0.32676
KMFDRWTYSI	UGT2B17	HLA-A*02:01	10	3.54	0.08	0.782	0.868	0.855	5.65	0.885504	3.854	0.901	0.911	0.8855	1.12301	0.05	0.26318
KLQESKFDVL	UGT2B17	HLA-A*02:01	10	159.82	3	0.244	0.522	0.48	0.98	0.593264	8.139	0.568	1.181	0.59326	0.73101	2	-0.15491
LLAELLNIPF	UGT2B17	HLA-A*02:01	10	211.61	3	0.105	0.452	0.4	0.62	0.617609	5.759	0.513	2.408	0.61761	0.71216	2	0.1916
LLNIPFLYSL	UGT2B17	HLA-A*02:01	10	65.68	2	0.529	0.608	0.596	2.18	0.957528	8.526	0.637	0.717	0.95753	0.87037	0.8	0.1248
SLRFSVGYTV	UGT2B17	HLA-A*02:01	10	470.83	5	0.238	0.437	0.407	0.97	0.97745	7.936	0.399	0.384	0.97745	0.62853	3	0.06516
FLFPPSYVPV	UGT2B17	HLA-A*02:01	10	1.83	0.01	0.904	0.921	0.918	13.75	0.944546	6.943	0.95	0.321	0.94455	1.17055	0.01	-0.12018
VMSELSDQMI	UGT2B17	HLA-A*02:01	10	72.05	2	0.43	0.587	0.564	1.64	0.083835	7.024	0.602	0.761	0.08383	0.63989	3	-0.30433
YMLYFDFWFQ	UGT2B17	HLA-A*02:01	10	287.3	4	0.236	0.558	0.51	0.96	0.150183	4.446	0.497	0.023	0.15018	0.53137	5	0.49382
MLYFDFWFQA	UGT2B17	HLA-A*02:01	10	5.71	0.17	0.471	0.824	0.771	1.84	0.827841	4.446	0.85	-0.334	0.82784	1.02791	0.15	0.49183
TMGKAEMWLI	UGT2B17	HLA-A*02:01	10	184.26	3	0.353	0.535	0.508	1.33	0.088415	8.079	0.504	0.305	0.08841	0.53152	5	-0.05524
NMSEESANMI	UGT2B17	HLA-A*02:01	10	257.32	4	0.242	0.464	0.431	0.98	0.807366	8.044	0.502	0.743	0.80737	0.70223	2	-0.08778
NMIASALAQI	UGT2B17	HLA-A*02:01	10	67.36	2	0.304	0.624	0.576	1.16	0.046553	8.164	0.607	0.916	0.04655	0.64037	3	-0.08553
GIYEAIYHGI	UGT2B17	HLA-A*02:01	10	22.23	1	0.587	0.697	0.681	2.61	0.199171	8.515	0.733	0.812	0.19917	0.79811	1.5	0.31087
RVAAHNLTWI	UGT2B17	HLA-A*02:01	10	448.89	4	0.194	0.422	0.388	0.84	0.256443	3.938	0.42	0.982	0.25644	0.50225	5	0.22901
NLTWIQYHSL	UGT2B17	HLA-A*02:01	10	146.76	3	0.488	0.494	0.493	1.93	0.882803	7.527	0.535	0.952	0.8828	0.75743	1.5	0.17945
SLDVIAFLLA	UGT2B17	HLA-A*02:01	10	263.46	4	0.295	0.504	0.473	1.13	0.115684	8.212	0.484	-0.662	0.11568	0.49348	5	0.3108
FLLACVATMI	UGT2B17	HLA-A*02:01	10	6.47	0.25	0.84	0.815	0.819	7.96	0.133004	3.184	0.851	0.631	0.133	0.8967	0.8	-0.00954
FMITKCCLFC	UGT2B17	HLA-A*02:01	10	253.79	4	0.791	0.55	0.586	5.9	0.022749	8.23	0.51	0.119	0.02275	0.51809	5	-0.17195
MSLKWMSVFLL	UGT2B17	HLA-A*02:01	11	380.34	4	0.105	0.447	0.396	0.62	0.647686	3.867	0.447	1.106	0.64769	0.62038	3	-0.20582
FLLMQLSCYFS	UGT2B17	HLA-A*02:01	11	94.36	3	0.666	0.527	0.548	3.42	0.032318	8.365	0.471	-2.256	0.03232	0.42187	7	-0.45047
LLMQLSCYFSS	UGT2B17	HLA-A*02:01	11	119.27	3	0.464	0.499	0.494	1.81	0.032203	8.365	0.545	-2.262	0.0322	0.4957	5	-0.3993
LVWPTEYSHWI	UGT2B17	HLA-A*02:01	11	79.8	2	0.49	0.606	0.589	1.94	0.885067	8.614	0.471	-2.256	0.03232	0.42187	7	0.19343
IVLTSSASILV	UGT2B17	HLA-A*02:01	11	117.34	3	0.581	0.571	0.573	2.56	0.956636	8.634	0.592	0.541	0.95664	0.82077	1	-0.29853
ILVNASKSSAI	UGT2B17	HLA-A*02:01	11	368.61	4	0.574	0.437	0.458	2.5	0.224241	7.496	0.4	0.709	0.22424	0.46818	6	-0.5986
KLQESKFDVLL	UGT2B17	HLA-A*02:01	11	38.89	1.5	0.517	0.611	0.597	2.1	0.9447	8.139	0.644	1.181	0.9447	0.88608	0.8	-0.14471
LLAELLNIPFL	UGT2B17	HLA-A*02:01	11	4.61	0.12	0.723	0.829	0.813	4.28	0.807486	5.759	0.867	0.828	0.80749	1.06938	0.1	0.26987
ELLNIPFLYSL	UGT2B17	HLA-A*02:01	11	66.43	2	0.461	0.624	0.599	1.79	0.957528	8.526	0.592	0.942	0.95753	0.83099	1	0.11247
YSLRFSVGYTV	UGT2B17	HLA-A*02:01	11	104.54	3	0.471	0.597	0.578	1.84	0.97745	7.936	0.598	0.401	0.97745	0.82795	1	0.09304
FLFPPSYVPVV	UGT2B17	HLA-A*02:01	11	2.36	0.03	0.905	0.909	0.908	13.96	0.96616	6.943	0.933	0.321	0.96616	1.15841	0.01	-0.09504
FMERIKNMIYM	UGT2B17	HLA-A*02:01	11	292.02	4	0.25	0.481	0.446	1	0.279092	8.641	0.481	0.196	0.27909	0.5487	4	-0.05726
YMLYFDFWFQA	UGT2B17	HLA-A*02:01	11	4.3	0.12	0.731	0.886	0.863	4.43	0.827841	4.446	0.859	-0.407	0.82784	1.03509	0.15	0.48191
TLFETMGKAEM	UGT2B17	HLA-A*02:01	11	281.43	4	0.341	0.477	0.457	1.29	0.104277	6.3	0.491	0.425	0.10428	0.52509	5	-0.07293
WLIRTYWDFEF	UGT2B17	HLA-A*02:01	11	321.49	4	0.083	0.406	0.358	0.56	0.895531	8.625	0.491	2.632	0.89553	0.75829	1.5	0.52336
FLPNVDFVGGL	UGT2B17	HLA-A*02:01	11	18.51	0.8	0.409	0.673	0.633	1.55	0.943124	8.366	0.733	0.719	0.94312	0.96318	0.4	0.25295
SMISNMSEESA	UGT2B17	HLA-A*02:01	11	154.85	3	0.207	0.496	0.453	0.88	0.026899	8.092	0.503	-0.322	0.0269	0.501	5	-0.37958
RLYKWLPQNDL	UGT2B17	HLA-A*02:01	11	92.11	2	0.389	0.543	0.52	1.47	0.972529	8.094	0.573	1.415	0.97253	0.82719	1	-0.12564
AIYHGIPMVGI	UGT2B17	HLA-A*02:01	11	115.33	3	0.467	0.572	0.556	1.82	0.276062	8.408	0.607	0.827	0.27606	0.68979	2	0.07249
TMSSRDLLNAL	UGT2B17	HLA-A*02:01	11	242.39	4	0.152	0.5	0.448	0.74	0.951892	8.631	0.542	1.183	0.95189	0.78575	1.5	-0.15201
KLSRIHHDQPV	UGT2B17	HLA-A*02:01	11	34.09	1.5	0.779	0.608	0.634	5.55	0.592287	8.363	0.632	0.473	0.59229	0.77709	1.5	0.10762
FLLACVATMIF	UGT2B17	HLA-A*02:01	11	194.44	3	0.284	0.468	0.44	1.1	0.25688	3.902	0.534	2.631	0.25688	0.65757	3	0.02767
LLACVATMIFM	UGT2B17	HLA-A*02:01	11	47.9	1.5	0.433	0.601	0.576	1.66	0.062641	3.902	0.639	0.24	0.06264	0.65909	3	0.08997
TMIFMITKCCL	UGT2B17	HLA-A*02:01	11	325.25	4	0.456	0.485	0.481	1.77	0.393728	3.854	0.485	1.278	0.39373	0.60554	3	-0.1226
FMITKCCLFCF	UGT2B17	HLA-A*02:01	11	184.38	3	0.488	0.498	0.496	1.93	0.308731	8.23	0.546	2.639	0.30873	0.68144	3	-0.17588
SLINQITTT	KIAA1551	HLA-A*02:01	9	415.97	4	0.594	0.388	0.419	2.66	0.824892	4.144	0.374	-0.613	0.82489	0.54428	5	0.10461
KLYRYSPQS	KIAA1551	HLA-A*02:01	9	254.27	4	0.367	0.377	0.376	1.38	0.381612	4.637	0.427	-2.077	0.38161	0.46094	6	-0.18549
FIPHTSLQV	KIAA1551	HLA-A*02:01	9	62.04	2	0.416	0.588	0.562	1.58	0.957079	3.588	0.65	0.474	0.95708	0.87719	0.8	-0.16602
KIMDSCNPT	KIAA1551	HLA-A*02:01	9	364.08	4	0.323	0.463	0.442	1.23	0.064548	6.696	0.382	-0.572	0.06455	0.38222	9	-0.25847
LMAAGCIKM	KIAA1551	HLA-A*02:01	9	189.01	3	0.47	0.532	0.523	1.83	0.955531	5.028	0.582	0.495	0.95553	0.80937	1.5	0.02064
MLNSDIQEV	KIAA1551	HLA-A*02:01	9	7.2	0.3	0.757	0.801	0.794	4.98	0.940899	-0.795	0.826	0.28	0.9409	1.0447	0.15	-0.06095
VLTSKTSAV	KIAA1551	HLA-A*02:01	9	71.59	2	0.743	0.566	0.592	4.66	0.867185	4.029	0.544	0.461	0.86718	0.75064	1.5	-0.44409
IQNENMLLL	KIAA1551	HLA-A*02:01	9	255.99	4	0.24	0.501	0.462	0.97	0.860635	4.49	0.525	1.06	0.86063	0.74514	1.5	-0.08879
LLLALLSQA	KIAA1551	HLA-A*02:01	9	37.14	1.5	0.627	0.639	0.637	2.97	0.530822	8.428	0.641	-0.458	0.53082	0.74898	1.5	-0.19277
SQQTALSMV	KIAA1551	HLA-A*02:01	9	373.36	4	0.292	0.418	0.399	1.13	0.6298	8.63	0.453	0.266	0.6298	0.60136	4	-0.2131
LQIAVVSPL	KIAA1551	HLA-A*02:01	9	32.81	1.5	0.451	0.637	0.609	1.74	0.832188	5.519	0.704	0.936	0.83219	0.91464	0.8	0.01553
QIAVVSPLV	KIAA1551	HLA-A*02:01	9	304.29	4	0.543	0.489	0.497	2.27	0.524843	7.324	0.474	0.521	0.52484	0.60511	3	-0.07713
VLPETVYPV	KIAA1551	HLA-A*02:01	9	3.11	0.08	0.859	0.876	0.873	9.14	0.884059	3.89	0.873	0.535	0.88406	1.08529	0.1	0.16421
ATSTKIFPL	KIAA1551	HLA-A*02:01	9	469.89	5	0.286	0.465	0.438	1.11	0.936648	3.841	0.445	1.083	0.93665	0.68282	3	-0.00704
LQIDNICSL	KIAA1551	HLA-A*02:01	9	28.61	1.5	0.558	0.643	0.63	2.37	0.959363	3.848	0.697	1.113	0.95936	0.94068	0.8	0.04234
QIDNICSLV	KIAA1551	HLA-A*02:01	9	362.25	4	0.68	0.406	0.447	3.59	0.95664	6.834	0.414	0.328	0.95664	0.63744	3	-0.06656
YLHDQLSEL	KIAA1551	HLA-A*02:01	9	4.62	0.12	0.861	0.838	0.841	9.27	0.970125	4.756	0.859	1.032	0.97013	1.10308	0.05	-0.17154
LLKEFPYGI	KIAA1551	HLA-A*02:01	9	46.85	1.5	0.5	0.666	0.641	2	0.93421	6.287	0.684	0.389	0.93421	0.90392	0.8	0.15099
CALGWLSMV	KIAA1551	HLA-A*02:01	9	195.93	3	0.221	0.525	0.479	0.92	0.555459	6.969	0.538	0.337	0.55546	0.6714	3	-0.00646
WLSMVYEGV	KIAA1551	HLA-A*02:01	9	37.47	1.5	0.62	0.658	0.652	2.9	0.348088	0.589	0.765	0.273	0.34809	0.85014	1	-0.08938
KMVSNTKSV	KIAA1551	HLA-A*02:01	9	106.13	3	0.557	0.543	0.545	2.37	0.936619	6.969	0.566	0.454	0.93662	0.78809	1.5	-0.40149
KTYNILRNV	KIAA1551	HLA-A*02:01	9	425.82	4	0.478	0.387	0.401	1.88	0.719963	3.861	0.486	0.641	0.71996	0.66402	3	0.15135
KLTNISNEA	KIAA1551	HLA-A*02:01	9	306.54	4	0.454	0.447	0.448	1.76	0.974683	8.168	0.429	-0.584	0.97468	0.6337	3	0.033
ILLKNTNSV	KIAA1551	HLA-A*02:01	9	18.61	0.8	0.799	0.679	0.697	6.17	0.977319	6.273	0.714	0.236	0.97732	0.9398	0.8	-0.29248
RLSKRSFSA	KIAA1551	HLA-A*02:01	9	450.4	4	0.542	0.452	0.466	2.27	0.846055	4.099	0.462	-0.222	0.84605	0.64681	3	-0.37389
FQTYKQMYL	KIAA1551	HLA-A*02:01	9	263.88	4	0.286	0.528	0.492	1.11	0.942625	4.545	0.471	0.935	0.94262	0.70647	2	-0.46052
FLHQSLINQI	KIAA1551	HLA-A*02:01	10	18.87	0.8	0.613	0.703	0.69	2.83	0.865173	7.248	0.732	0.344	0.86517	0.93526	0.8	-0.22582
CMYPGNSNPI	KIAA1551	HLA-A*02:01	10	63.98	2	0.317	0.679	0.625	1.21	0.958112	8.268	0.597	0.956	0.95811	0.83648	1	-0.15333
QMSSGVTQNV	KIAA1551	HLA-A*02:01	10	53.79	1.5	0.571	0.591	0.588	2.47	0.880007	-0.324	0.629	0.493	0.88001	0.83933	1	-0.21197
WLNSPMRNPV	KIAA1551	HLA-A*02:01	10	103.48	3	0.336	0.592	0.554	1.27	0.418293	4.112	0.629	0.26	0.41829	0.72962	2	-0.31359
QLITSDTYSM	KIAA1551	HLA-A*02:01	10	404.94	4	0.375	0.441	0.431	1.41	0.956506	8.316	0.444	0.46	0.95651	0.67071	3	-0.12048
QMIPSNSTRL	KIAA1551	HLA-A*02:01	10	339.88	4	0.395	0.46	0.45	1.49	0.962441	7.711	0.445	1.194	0.96244	0.6914	2	-0.22809
TLPSRQTSAV	KIAA1551	HLA-A*02:01	10	452.35	4	0.318	0.413	0.399	1.21	0.917185	4.349	0.403	0.346	0.91719	0.61802	3	-0.31269
KLVRDIKTLV	KIAA1551	HLA-A*02:01	10	75.25	2	0.672	0.573	0.588	3.49	0.951976	3.901	0.594	0.352	0.95198	0.81699	1	0.03996
LLMAAGCIKM	KIAA1551	HLA-A*02:01	10	81	2	0.648	0.585	0.594	3.19	0.955531	8.003	0.612	0.254	0.95553	0.83334	1	-0.01096
IQSGPQITPV	KIAA1551	HLA-A*02:01	10	142.39	3	0.394	0.496	0.481	1.49	0.707826	8.388	0.573	0.51	0.70783	0.74501	1.5	0.00836
CMLNSDIQEV	KIAA1551	HLA-A*02:01	10	24.06	1	0.642	0.754	0.737	3.13	0.940899	2.735	0.689	0.364	0.9409	0.9098	0.8	-0.06359
QVDSVLPNPV	KIAA1551	HLA-A*02:01	10	327.81	4	0.272	0.446	0.42	1.06	0.861594	6.424	0.44	0.431	0.86159	0.64463	3	-0.15225
QLSSENVTKV	KIAA1551	HLA-A*02:01	10	152.23	3	0.663	0.502	0.526	3.37	0.970243	7.616	0.509	0.353	0.97024	0.73613	2	-0.18335
IQNENMLLLA	KIAA1551	HLA-A*02:01	10	460.83	5	0.18	0.426	0.389	0.81	0.06489	4.49	0.475	-0.43	0.06489	0.47885	6	-0.10493
MLLLALLSQA	KIAA1551	HLA-A*02:01	10	42.21	1.5	0.498	0.623	0.604	1.99	0.530822	8.428	0.597	-0.31	0.53082	0.70868	2	-0.2052
VMHNYESSGI	KIAA1551	HLA-A*02:01	10	452.35	4	0.387	0.471	0.458	1.46	0.359894	5.654	0.438	0.784	0.35989	0.53858	5	-0.17766
LQIAVVSPLV	KIAA1551	HLA-A*02:01	10	19.82	0.8	0.707	0.71	0.709	3.99	0.524843	7.324	0.747	0.296	0.52484	0.87249	0.8	-0.0086
VVSPLVLSEV	KIAA1551	HLA-A*02:01	10	82.59	2	0.382	0.55	0.525	1.44	0.949746	6.614	0.601	0.665	0.94975	0.83132	1	-0.12702
VLSEVKTLSV	KIAA1551	HLA-A*02:01	10	18.16	0.8	0.789	0.706	0.718	5.85	0.949746	7.264	0.737	0.44	0.70402	0.90641	0.8	-0.19223
ITPAVLPETV	KIAA1551	HLA-A*02:01	10	426.54	4	0.253	0.407	0.384	1.01	0.787244	4.428	0.435	0.271	0.78724	0.6189	3	0.16191
AVLPETVYPV	KIAA1551	HLA-A*02:01	10	11.29	0.5	0.78	0.782	0.782	5.59	0.884059	4.071	0.771	0.47	0.88406	0.98166	0.3	0.1498
VLPETVYPVI	KIAA1551	HLA-A*02:01	10	44.79	1.5	0.568	0.64	0.629	2.45	0.949498	3.89	0.636	0.755	0.9495	0.86851	0.8	0.18643
ALKVDVSGPV	KIAA1551	HLA-A*02:01	10	447.44	4	0.31	0.381	0.37	1.18	0.9297	7.942	0.433	0.63	0.9297	0.65793	3	-0.10027
TLQIDNICSL	KIAA1551	HLA-A*02:01	10	367.12	4	0.256	0.429	0.403	1.02	0.959363	8.396	0.456	0.782	0.95936	0.69141	2	0.09474
LQIDNICSLV	KIAA1551	HLA-A*02:01	10	16.22	0.8	0.78	0.702	0.714	5.58	0.95664	6.834	0.719	0.473	0.95664	0.94607	0.8	-0.00803
SQIAKIFSSL	KIAA1551	HLA-A*02:01	10	73.19	2	0.252	0.544	0.5	1.01	0.950221	6.396	0.654	1.293	0.95022	0.90012	0.8	-0.12391
KMVEPQKPSL	KIAA1551	HLA-A*02:01	10	119.3	3	0.356	0.537	0.51	1.34	0.93288	8.063	0.588	1.309	0.93288	0.83062	1	-0.31847
YLHDQLSELL	KIAA1551	HLA-A*02:01	10	6.11	0.2	0.809	0.788	0.791	6.54	0.792329	4.886	0.826	1.032	0.79233	1.03007	0.15	-0.16849
ELLKEFPYGI	KIAA1551	HLA-A*02:01	10	397.27	4	0.292	0.481	0.453	1.13	0.93421	6.287	0.485	0.422	0.93421	0.70575	2	-0.00286
ILSSEQMKEI	KIAA1551	HLA-A*02:01	10	241.33	4	0.47	0.444	0.448	1.84	0.881357	4.246	0.501	0.583	0.88136	0.71388	2	-0.52427
AQFSQMPPQV	KIAA1551	HLA-A*02:01	10	20.99	0.8	0.631	0.684	0.676	3.01	0.428101	4.246	0.692	0.479	0.4281	0.8003	1.5	-0.49975
PLYPKSQPPFL	KIAA1551	HLA-A*02:01	11	447.12	4	0.437	0.413	0.417	1.68	0.937369	7.717	0.424	0.536	0.93737	0.64831	3	-0.44766
LLNIQNYPQQI	KIAA1551	HLA-A*02:01	11	313.26	4	0.553	0.481	0.492	2.34	0.856176	6.004	0.498	0.319	0.85618	0.69861	2	-0.16676
LQMSSGVTQNV	KIAA1551	HLA-A*02:01	11	34.23	1.5	0.498	0.601	0.586	1.99	0.880007	5.203	0.656	0.6	0.88001	0.869	0.8	-0.37637
MQMIPSNSTRL	KIAA1551	HLA-A*02:01	11	468.2	5	0.137	0.445	0.399	0.7	0.962441	7.711	0.457	1.093	0.96244	0.70087	2	-0.19401
MIPSNSTRLPV	KIAA1551	HLA-A*02:01	11	161.37	3	0.163	0.52	0.466	0.76	0.672212	7.884	0.518	0.426	0.67221	0.6799	3	-0.26679
GLNQSFSEQQV	KIAA1551	HLA-A*02:01	11	177.32	3	0.56	0.501	0.51	2.39	0.564103	5.347	0.541	0.012	0.5641	0.66822	3	-0.39805
KLYRYSPQSFL	KIAA1551	HLA-A*02:01	11	14.97	0.8	0.684	0.71	0.706	3.65	0.938467	4.637	0.758	1.123	0.93847	0.99723	0.3	-0.30488
LLMAAGCIKMT	KIAA1551	HLA-A*02:01	11	355.06	4	0.473	0.437	0.442	1.85	0.056433	8.003	0.449	-0.756	0.05643	0.4428	7	-0.15835
KMTNTSYSEPA	KIAA1551	HLA-A*02:01	11	162.27	3	0.528	0.533	0.532	2.17	0.43598	6.593	0.512	-0.334	0.43598	0.60175	4	-0.19852
KIQSGPQITPV	KIAA1551	HLA-A*02:01	11	128.9	3	0.302	0.562	0.523	1.16	0.707826	8.388	0.566	0.672	0.70783	0.74206	1.5	-0.14311
NQVDSVLPNPV	KIAA1551	HLA-A*02:01	11	148.26	3	0.143	0.514	0.458	0.71	0.861594	6.424	0.502	0.4	0.86159	0.70586	2	-0.11836
VLNTQLSSENV	KIAA1551	HLA-A*02:01	11	41.16	1.5	0.743	0.569	0.595	4.67	0.418869	8.547	0.667	0.456	0.41887	0.77265	1.5	-0.32275
IQNENMLLLAL	KIAA1551	HLA-A*02:01	11	223.86	3	0.234	0.495	0.456	0.95	0.380741	4.49	0.52	1.06	0.38074	0.63217	3	-0.08639
NMLLLALLSQA	KIAA1551	HLA-A*02:01	11	303.79	4	0.118	0.42	0.375	0.65	0.530822	8.428	0.406	-0.526	0.53082	0.51228	5	-0.216
SLWKKQPSDTA	KIAA1551	HLA-A*02:01	11	276.64	4	0.467	0.434	0.439	1.82	0.513114	8.548	0.379	-0.243	0.51311	0.48838	6	-0.59303
MVMHNYESSGI	KIAA1551	HLA-A*02:01	11	118.94	3	0.276	0.504	0.47	1.08	0.359894	5.654	0.561	0.839	0.35989	0.66295	3	-0.2124
LQIAVVSPLVL	KIAA1551	HLA-A*02:01	11	442.81	4	0.24	0.441	0.411	0.97	0.890315	7.324	0.459	0.936	0.89031	0.68272	3	0.00619
AVVSPLVLSEV	KIAA1551	HLA-A*02:01	11	99.81	3	0.351	0.525	0.499	1.32	0.949746	6.614	0.567	0.684	0.94975	0.79779	1.5	-0.22603
LVLSEVKTLSV	KIAA1551	HLA-A*02:01	11	239.98	4	0.485	0.486	0.486	1.92	0.704023	7.264	0.515	0.33	0.70402	0.68166	3	-0.31185
TLSVKGITPAV	KIAA1551	HLA-A*02:01	11	111.7	3	0.707	0.541	0.566	3.99	0.892825	7.422	0.546	0.41	0.89283	0.75714	1.5	-0.00952
TLQIDNICSLV	KIAA1551	HLA-A*02:01	11	274.66	4	0.533	0.472	0.481	2.2	0.95664	8.396	0.491	0.142	0.95664	0.70979	2	0.04437
KIFSSLPLKMV	KIAA1551	HLA-A*02:01	11	63.91	2	0.588	0.603	0.601	2.61	0.948289	5.391	0.636	0.816	0.94829	0.86976	0.8	-0.60621
AIQEDIYPQEI	KIAA1551	HLA-A*02:01	11	258.8	4	0.254	0.527	0.486	1.01	0.959631	6.377	0.511	0.929	0.95963	0.75014	1.5	0.16105
VLYLHDQLSEL	KIAA1551	HLA-A*02:01	11	46.68	1.5	0.606	0.597	0.598	2.77	0.970125	4.756	0.598	1.078	0.97013	0.84323	1	-0.16362
LLKEFPYGIEA	KIAA1551	HLA-A*02:01	11	127.36	3	0.267	0.508	0.472	1.05	0.886258	6.287	0.568	-0.681	0.88626	0.75038	1.5	0.33307
KLAEPQKEEPI	KIAA1551	HLA-A*02:01	11	94.94	3	0.427	0.566	0.545	1.63	0.087426	7.195	0.615	0.539	0.08743	0.64815	3	-0.04788
YLQRQKHKEAL	KIAA1551	HLA-A*02:01	11	287.98	4	0.45	0.43	0.433	1.73	0.587234	4.157	0.458	0.755	0.58723	0.609	3	-0.37246
NMLEFKLCPDI	KIAA1551	HLA-A*02:01	11	102.65	3	0.494	0.562	0.552	1.97	0.342953	3.896	0.596	0.765	0.34295	0.69229	2	-0.0568
LPAYKCFQI	APOBEC3B	HLA-B*07:02	9	451.68	1.5	0.383	0.417	0.412	1.44	0.312059	6.539	0.463	0.202	0.31206	0.53826	1.5	-0.22065
VLRRRQTYL	APOBEC3B	HLA-B*07:02	9	881.51	2	0.132	0.325	0.296	0.68	0.929997	3.872	0.281	1.133	0.93	0.51857	2	0.04084
VPSLQLDPA	APOBEC3B	HLA-B*07:02	9	1023.92	2	0.284	0.311	0.307	1.1	0.2176	-1.086	0.334	-0.734	0.2176	0.36461	6	-0.17586
HVRLRIFAA	APOBEC3B	HLA-B*07:02	9	534.92	1.5	0.121	0.434	0.387	0.66	0.450536	4.092	0.397	-0.429	0.45054	0.48765	2	0.30298
MLRDAGAQV	APOBEC3B	HLA-B*07:02	9	783.63	2	0.271	0.321	0.313	1.06	0.764202	5.769	0.368	0.381	0.7642	0.54947	1.5	0.07446
FVYRQGCPF	APOBEC3B	HLA-B*07:02	9	585.02	1.5	0.117	0.297	0.27	0.65	0.803168	3.843	0.379	2.775	0.80317	0.62909	1	-0.082
CPFQPWDGL	APOBEC3B	HLA-B*07:02	9	257.12	1	0.418	0.466	0.459	1.59	0.960313	4.308	0.446	0.691	0.96031	0.67935	0.8	0.15767
HPNVTLTISA	APOBEC3B	HLA-B*07:02	10	138.83	0.8	0.195	0.446	0.408	0.85	0.074125	7.984	0.501	-1.192	0.07412	0.48788	2	0.11864
AARIYDYDPL	APOBEC3B	HLA-B*07:02	10	936.31	2	0.329	0.373	0.366	1.25	0.394966	3.85	0.416	1.095	0.39497	0.53224	2	0.17748
NPQIRNPMERM	APOBEC3B	HLA-B*07:02	11	304.37	1.5	0.343	0.423	0.411	1.3	0.633713	3.899	0.385	0.041	0.63371	0.52861	2	0.07906
NPMERMYRDTF	APOBEC3B	HLA-B*07:02	11	49.63	0.4	0.524	0.606	0.594	2.4	0.19297	8.646	0.591	2.464	0.19297	0.69602	0.8	0.00967
KPQYHAEMCFL	APOBEC3B	HLA-B*07:02	11	84.82	0.8	0.653	0.504	0.526	3.25	0.312583	6.968	0.593	0.62	0.31258	0.67883	0.8	-0.01662
HPNVTLTISAA	APOBEC3B	HLA-B*07:02	11	76.56	0.8	0.24	0.511	0.47	0.97	0.251913	7.984	0.567	-1.192	0.25191	0.59388	1.5	0.11276
MPWYKFDENYA	APOBEC3B	HLA-B*07:02	11	1053.31	2	0.064	0.321	0.282	0.5	0.254222	3.946	0.401	-0.726	0.25422	0.44005	3	0.08041
VPSLQLDPAQI	APOBEC3B	HLA-B*07:02	11	763.43	2	0.352	0.344	0.345	1.33	0.671808	4.878	0.335	0.336	0.67181	0.49456	2	-0.21196
MLRDAGAQVSI	APOBEC3B	HLA-B*07:02	11	195.93	1	0.253	0.436	0.409	1.01	0.67011	8.505	0.485	0.601	0.67011	0.6508	1	-0.02254
MAAAALGQL	BCAT2	HLA-B*07:02	9	477.01	1.5	0.153	0.4	0.363	0.74	0.531594	6.741	0.413	1.086	0.53159	0.55976	1.5	0.04065
RPWLNMDRM	BCAT2	HLA-B*07:02	9	77.42	0.8	0.577	0.642	0.632	2.52	0.867242	4.054	0.56	0.311	0.86724	0.7629	0.8	-0.0619
MDRMLRSAM	BCAT2	HLA-B*07:02	9	390.99	1.5	0.239	0.439	0.409	0.97	0.354618	7.849	0.477	0.234	0.35462	0.56264	1.5	-0.23874
LPSFDKLEL	BCAT2	HLA-B*07:02	9	70.45	0.5	0.572	0.547	0.551	2.48	0.961161	8.492	0.616	0.643	0.96116	0.84834	0.3	-0.06816
VPDAAGTSL	BCAT2	HLA-B*07:02	9	18.24	0.17	0.636	0.692	0.684	3.06	0.968715	-0.971	0.666	0.48	0.96872	0.89596	0.3	0.05267
GVSQPRRAL	BCAT2	HLA-B*07:02	9	64.39	0.5	0.505	0.592	0.579	2.03	0.588499	3.951	0.584	0.958	0.5885	0.74036	0.8	-0.0658
QPRRALLFV	BCAT2	HLA-B*07:02	9	195.69	1	0.625	0.524	0.539	2.95	0.753007	7.256	0.556	0.126	0.75301	0.72858	0.8	0.15558
FPGGSVTPV	BCAT2	HLA-B*07:02	9	57.3	0.5	0.376	0.564	0.536	1.42	0.96155	1.557	0.559	-0.3	0.96155	0.76785	0.8	-0.05086
TPPLNGVIL	BCAT2	HLA-B*07:02	9	761.16	2	0.511	0.402	0.418	2.06	0.901229	-0.061	0.384	0.661	0.90123	0.6033	1.5	0.12344
LPGVVRQSL	BCAT2	HLA-B*07:02	9	17.62	0.17	0.719	0.705	0.707	4.2	0.795856	4.235	0.718	0.5	0.79586	0.90957	0.2	-0.05296
VVRQSLLDM	BCAT2	HLA-B*07:02	9	822.8	2	0.338	0.335	0.335	1.28	0.58593	4.722	0.34	0.524	0.58593	0.48493	3	-0.2677
RVVERTITM	BCAT2	HLA-B*07:02	9	275.74	1.5	0.428	0.468	0.462	1.63	0.954971	3.842	0.462	0.66	0.95497	0.69337	0.8	0.33609
RPWLNMDRML	BCAT2	HLA-B*07:02	10	19.61	0.17	0.592	0.716	0.697	2.64	0.403688	4.227	0.645	0.961	0.40369	0.75985	0.8	-0.1546
MLRSAMRLCL	BCAT2	HLA-B*07:02	10	75.85	0.5	0.293	0.46	0.435	1.13	0.591761	7.695	0.563	1.202	0.59176	0.7262	0.8	-0.27471
SAMRLCLPSF	BCAT2	HLA-B*07:02	10	889.95	2	0.085	0.256	0.23	0.56	0.511958	3.92	0.3	2.837	0.51196	0.48612	2	-0.18468
LPSFDKLELL	BCAT2	HLA-B*07:02	10	518.39	1.5	0.413	0.393	0.396	1.57	0.871666	8.492	0.444	0.643	0.87167	0.6562	0.8	-0.05672
QPRRALLFVI	BCAT2	HLA-B*07:02	10	58.95	0.5	0.58	0.6	0.597	2.55	0.415208	7.256	0.597	0.346	0.41521	0.69907	0.8	0.20866
LPGVVRQSLL	BCAT2	HLA-B*07:02	10	83.34	0.8	0.485	0.555	0.545	1.92	0.795906	4.717	0.588	0.5	0.79591	0.77958	0.4	-0.112
ITMKQLLRAL	BCAT2	HLA-B*07:02	10	537.52	1.5	0.086	0.313	0.279	0.57	0.86377	3.904	0.36	1.031	0.86377	0.58012	1.5	-0.3415
IPTMENGPEL	BCAT2	HLA-B*07:02	10	52.23	0.4	0.605	0.569	0.574	2.76	0.850434	8.403	0.545	0.614	0.85043	0.7517	0.8	0.00814
LNMDRMLRSAM	BCAT2	HLA-B*07:02	11	1007.24	2	0.207	0.368	0.344	0.88	0.354618	7.849	0.401	0.165	0.35462	0.48491	3	-0.23412
VPDAAGTSLYV	BCAT2	HLA-B*07:02	11	565.18	1.5	0.32	0.345	0.341	1.22	0.861476	6.591	0.358	-0.16	0.86148	0.54783	1.5	-0.01178
RPVLIGNEPSL	BCAT2	HLA-B*07:02	11	11.91	0.1	0.743	0.725	0.728	4.66	0.958045	7.772	0.732	1.019	0.95805	0.97304	0.15	0.14677
FPGGSVTPVSL	BCAT2	HLA-B*07:02	11	27.54	0.25	0.552	0.649	0.634	2.33	0.935766	6.555	0.638	0.34	0.93577	0.85705	0.3	-0.11026
TPVSLLADPAF	BCAT2	HLA-B*07:02	11	412.26	1.5	0.382	0.402	0.399	1.44	0.25841	7.88	0.399	2.334	0.25841	0.51549	2	-0.10219
GPTVLVQQEAL	BCAT2	HLA-B*07:02	11	263.79	1	0.509	0.447	0.456	2.05	0.854778	7.38	0.366	0.383	0.85478	0.5679	1.5	-0.03094
RVREVFGSGTA	BCAT2	HLA-B*07:02	11	430.28	1.5	0.329	0.451	0.433	1.25	0.735263	7.287	0.514	-0.134	0.73526	0.67608	0.8	0.2003
LPRVQCRAS	EBI3	HLA-B*07:02	9	780.21	2	0.465	0.356	0.372	1.81	0.029353	-0.791	0.405	-2.487	0.02935	0.34943	7	-0.03867
TPTSTSCTI	EBI3	HLA-B*07:02	9	633.24	2	0.523	0.366	0.39	2.14	0.897485	4.974	0.371	0.124	0.89749	0.57603	1.5	-0.29462
APYVLNVTA	EBI3	HLA-B*07:02	9	466.01	1.5	0.359	0.376	0.373	1.35	0.955198	5.256	0.388	-0.473	0.9552	0.59109	1.5	0.08097
HPWGSSSSF	EBI3	HLA-B*07:02	9	13.17	0.12	0.489	0.773	0.73	1.94	0.968998	7.231	0.745	2.358	0.969	1.02197	0.05	-0.44711
WPFPEIFSL	EBI3	HLA-B*07:02	9	115.19	0.8	0.594	0.562	0.567	2.66	0.946841	8.611	0.529	0.789	0.94684	0.76176	0.8	0.25176
GPIEATSFI	EBI3	HLA-B*07:02	9	493.2	1.5	0.377	0.442	0.432	1.42	0.89516	-1.092	0.433	0.167	0.89516	0.63859	1	0.14737
RPRARYYIQ	EBI3	HLA-B*07:02	9	504.59	1.5	0.616	0.548	0.558	2.86	0.239466	8.404	0.453	-0.07	0.23947	0.50513	2	0.17773
RARYYIQVA	EBI3	HLA-B*07:02	9	432.61	1.5	0.151	0.34	0.312	0.73	0.537195	3.876	0.522	-0.335	0.5372	0.63449	1	0.06112
LPATATMSL	EBI3	HLA-B*07:02	9	5.45	0.05	0.8	0.805	0.804	6.2	0.975428	8.095	0.84	0.725	0.97543	1.0776	0.05	-0.11846
TPQLLLALVL	EBI3	HLA-B*07:02	10	102.2	0.8	0.627	0.494	0.514	2.97	0.906857	4.221	0.464	0.633	0.90686	0.68387	0.8	-0.01877
SGRKGPPAAL	EBI3	HLA-B*07:02	10	415.57	1.5	0.2	0.459	0.42	0.86	0.97598	4.038	0.523	0.783	0.97598	0.76217	0.8	-0.13256
PPAPNSTSPV	EBI3	HLA-B*07:02	10	176.34	1	0.622	0.555	0.565	2.92	0.481814	1.346	0.458	-0.405	0.48181	0.55628	1.5	-0.27542
APNSTSPVSF	EBI3	HLA-B*07:02	10	47.56	0.4	0.585	0.585	0.585	2.58	0.549111	5.771	0.607	2.135	0.54911	0.78392	0.4	-0.36413
AARGHSWPCL	EBI3	HLA-B*07:02	10	352.21	1.5	0.331	0.47	0.449	1.26	0.964324	3.841	0.47	1.236	0.96432	0.71787	0.8	0.08895
APYVLNVTAV	EBI3	HLA-B*07:02	10	46.66	0.4	0.613	0.608	0.609	2.83	0.953174	8.625	0.569	0.377	0.95317	0.79289	0.4	0.11772
HPWGSSSSFV	EBI3	HLA-B*07:02	10	102.4	0.8	0.302	0.618	0.571	1.16	0.099464	8.555	0.551	0.138	0.09946	0.57683	1.5	-0.44315
KPDPPEGVRL	EBI3	HLA-B*07:02	10	354.49	1.5	0.533	0.407	0.426	2.21	0.943678	3.568	0.389	0.59	0.94368	0.61608	1	0.17972
PPEGVRLSPL	EBI3	HLA-B*07:02	10	319.66	1.5	0.509	0.524	0.522	2.05	0.903077	4.366	0.41	-0.113	0.90308	0.61037	1.5	0.00066
SPLAERQLQV	EBI3	HLA-B*07:02	10	183.24	1	0.501	0.434	0.444	2.01	0.932767	6.911	0.46	0.129	0.93277	0.6731	0.8	-0.00241
WIRYKRQGAA	EBI3	HLA-B*07:02	10	531.5	1.5	0.283	0.374	0.36	1.1	0.727162	5.666	0.365	-0.437	0.72716	0.51769	2	-0.2041
AARFHRVGPI	EBI3	HLA-B*07:02	10	141.65	0.8	0.34	0.548	0.517	1.29	0.812127	3.841	0.54	0.75	0.81213	0.74148	0.8	0.27748
GPIEATSFIL	EBI3	HLA-B*07:02	10	146.85	0.8	0.509	0.574	0.564	2.05	0.926153	8.643	0.53	0.587	0.92615	0.75306	0.8	0.24068
AVRPRARYYI	EBI3	HLA-B*07:02	10	609.72	2	0.331	0.421	0.407	1.25	0.904052	3.88	0.391	0.998	0.90405	0.61936	1	0.13758
RARYYIQVAA	EBI3	HLA-B*07:02	10	178.23	1	0.245	0.436	0.407	0.99	0.698862	3.876	0.593	-0.335	0.69886	0.74187	0.8	0.08774
RVQCRASRYPI	EBI3	HLA-B*07:02	11	262.66	1	0.363	0.47	0.454	1.37	0.05651	4.672	0.453	0.74	0.05651	0.48421	3	-0.12533
YPIAVDCSWTL	EBI3	HLA-B*07:02	11	69.66	0.5	0.593	0.576	0.579	2.65	0.969187	8.565	0.598	0.831	0.96919	0.83684	0.4	0.14576
LPPAPNSTSPV	EBI3	HLA-B*07:02	11	54.7	0.5	0.468	0.586	0.568	1.82	0.481814	3.698	0.618	0.009	0.48181	0.72663	0.8	-0.25199
APNSTSPVSFI	EBI3	HLA-B*07:02	11	146.33	0.8	0.391	0.449	0.44	1.48	0.390407	5.771	0.505	0.135	0.39041	0.59622	1.5	-0.33503
SPVSFIATYRL	EBI3	HLA-B*07:02	11	45.73	0.4	0.437	0.554	0.536	1.67	0.974572	6.686	0.591	0.791	0.97457	0.83005	0.4	0.19229
MAARGHSWPCL	EBI3	HLA-B*07:02	11	605.01	2	0.121	0.386	0.346	0.66	0.964324	3.912	0.484	1.041	0.96432	0.727	0.8	0.13583
AVHPWGSSSSF	EBI3	HLA-B*07:02	11	481.32	1.5	0.188	0.344	0.321	0.83	0.968998	7.231	0.342	2.857	0.969	0.63145	1	-0.30507
RPRARYYIQVA	EBI3	HLA-B*07:02	11	15.85	0.15	0.714	0.736	0.733	4.11	0.537195	8.404	0.76	-0.5	0.5372	0.86837	0.3	0.15101
LPLKWSLAT	ERAP1	HLA-B*07:02	9	142.29	0.8	0.419	0.389	0.394	1.59	0.363863	8.305	0.462	-1.093	0.36386	0.51654	2	-0.14713
APEPLLVGL	ERAP1	HLA-B*07:02	9	284.49	1.5	0.577	0.459	0.477	2.52	0.771589	4.603	0.376	0.698	0.77159	0.56706	1.5	0.05474
EPTAARMAF	ERAP1	HLA-B*07:02	9	103.25	0.8	0.632	0.528	0.544	3.03	0.847601	4.11	0.496	1.885	0.8476	0.73384	0.8	0.01345
MPLVKSVTV	ERAP1	HLA-B*07:02	9	77.06	0.8	0.535	0.554	0.551	2.21	0.977775	1.132	0.605	0.216	0.97777	0.8304	0.4	-0.27027
LPKQDLAAI	ERAP1	HLA-B*07:02	9	71.83	0.5	0.556	0.606	0.599	2.36	0.530723	-0.941	0.584	0.087	0.53072	0.70559	0.8	-0.11952
IPDFQSGAM	ERAP1	HLA-B*07:02	9	25.16	0.25	0.399	0.641	0.605	1.51	0.953342	-0.172	0.636	0.001	0.95334	0.85053	0.3	-0.09207
NPAQIREMF	ERAP1	HLA-B*07:02	9	249.72	1	0.508	0.501	0.502	2.04	0.534917	6.402	0.457	2.117	0.53492	0.63028	1	0.05636
CPTDGVKGM	ERAP1	HLA-B*07:02	9	971.46	2	0.553	0.329	0.363	2.34	0.890621	-1.004	0.324	-0.068	0.89062	0.52269	2	-0.05542
TVRGRNVHM	ERAP1	HLA-B*07:02	9	325.07	1.5	0.422	0.43	0.429	1.61	0.915693	4.018	0.413	0.48	0.91569	0.63103	1	0.14895
RASLINNAF	ERAP1	HLA-B*07:02	9	519.94	1.5	0.327	0.36	0.355	1.24	0.942338	4.066	0.342	2.688	0.94234	0.62123	1	0.07605
MLRSQLLLL	ERAP1	HLA-B*07:02	9	1014.91	2	0.125	0.248	0.23	0.67	0.973089	3.908	0.335	1.202	0.97309	0.584	1.5	-0.28875
LPVDVTLAV	ERAP1	HLA-B*07:02	9	172.82	0.8	0.762	0.597	0.622	5.1	0.97157	4.948	0.598	0.146	0.97157	0.82025	0.4	0.12596
FLRKNWNKL	ERAP1	HLA-B*07:02	9	1040.24	2	0.211	0.353	0.332	0.89	0.917512	4.224	0.45	0.879	0.91751	0.67842	0.8	-0.12945
MVMGTTNQF	ERAP1	HLA-B*07:02	9	661.3	2	0.102	0.332	0.297	0.61	0.968213	3.977	0.341	2.762	0.96821	0.6279	1	-0.0217
LPLKWSLATM	ERAP1	HLA-B*07:02	10	30.15	0.3	0.625	0.627	0.627	2.95	0.963547	8.305	0.667	-0.083	0.96355	0.88172	0.3	-0.12074
ATMSFLLSSL	ERAP1	HLA-B*07:02	10	944.24	2	0.145	0.299	0.276	0.72	0.830206	4.165	0.336	1.19	0.83021	0.55255	1.5	-0.36699
TPSWCQSTEA	ERAP1	HLA-B*07:02	10	376.83	1.5	0.317	0.329	0.327	1.21	0.88665	7.708	0.345	-0.811	0.88665	0.52422	2	-0.06058
SPKRSDGTPF	ERAP1	HLA-B*07:02	10	15.46	0.15	0.572	0.662	0.649	2.49	0.218876	5.654	0.63	2.435	0.21888	0.74012	0.8	-0.09924
TPFPWNKIRL	ERAP1	HLA-B*07:02	10	175.48	1	0.434	0.407	0.411	1.66	0.649265	5.413	0.459	0.711	0.64926	0.62286	1	0.1758
FPWNKIRLPE	ERAP1	HLA-B*07:02	10	478.48	1.5	0.249	0.343	0.329	1	0.02318	6.64	0.337	-1.938	0.02318	0.29377	16	0.01787
HPRQEQIALL	ERAP1	HLA-B*07:02	10	10.74	0.1	0.704	0.735	0.73	3.95	0.967497	4.449	0.764	0.441	0.9675	0.99271	0.1	0.03676
EPAFKASFSI	ERAP1	HLA-B*07:02	10	444.85	1.5	0.399	0.472	0.461	1.51	0.962178	3.994	0.479	-0.096	0.96218	0.69309	0.8	-0.19499
EPRHLAISNM	ERAP1	HLA-B*07:02	10	175.39	1	0.59	0.551	0.557	2.63	0.785468	6.391	0.601	-0.023	0.78547	0.77716	0.8	0.05853
MPLVKSVTVA	ERAP1	HLA-B*07:02	10	180.43	1	0.278	0.485	0.454	1.08	0.78545	8.317	0.555	-0.634	0.78545	0.71588	0.8	-0.23742
IPYPLPKQDL	ERAP1	HLA-B*07:02	10	60.81	0.5	0.488	0.524	0.519	1.93	0.967462	5.925	0.522	0.914	0.96746	0.76253	0.8	-0.32176
YPLPKQDLAA	ERAP1	HLA-B*07:02	10	143.99	0.8	0.446	0.5	0.492	1.72	0.54153	5	0.5	-0.987	0.54153	0.59717	1.5	-0.30318
HPELKVGDYF	ERAP1	HLA-B*07:02	10	970.39	2	0.318	0.332	0.33	1.21	0.28662	7.381	0.319	2.005	0.28662	0.43361	3	-0.1
AVSSNDRASL	ERAP1	HLA-B*07:02	10	415.18	1.5	0.487	0.407	0.419	1.93	0.581585	6.967	0.4	1.243	0.58158	0.56193	1.5	-0.21979
MPVFQGLNEL	ERAP1	HLA-B*07:02	10	16.78	0.15	0.531	0.688	0.665	2.19	0.812969	4.344	0.723	0.784	0.81297	0.92552	0.2	0.094
LPVDVTLAVF	ERAP1	HLA-B*07:02	10	288.63	1.5	0.596	0.507	0.52	2.68	0.934208	5.602	0.577	2.366	0.93421	0.84635	0.3	0.16042
IGRNPVGYPL	ERAP1	HLA-B*07:02	10	996.33	2	0.148	0.332	0.304	0.73	0.928894	8.591	0.403	0.808	0.92889	0.6322	1	0.06199
FPWNKIRLPEY	ERAP1	HLA-B*07:02	11	843.45	2	0.125	0.323	0.293	0.67	0.432263	6.64	0.431	2.552	0.43226	0.59206	1.5	0.07409
KIRREPRHLAI	ERAP1	HLA-B*07:02	11	748.96	2	0.445	0.391	0.399	1.71	0.870636	4.011	0.374	0.828	0.87064	0.59059	1.5	0.24993
YPLPKQDLAAI	ERAP1	HLA-B*07:02	11	46.71	0.4	0.564	0.608	0.601	2.42	0.530723	5	0.569	0.083	0.53072	0.69049	0.8	-0.27052
HPVSTPVENPA	ERAP1	HLA-B*07:02	11	237.23	1	0.264	0.419	0.396	1.04	0.6603	7.441	0.424	-0.799	0.6603	0.55259	1.5	-0.00356
MLREYLSADAF	ERAP1	HLA-B*07:02	11	483.36	1.5	0.16	0.41	0.373	0.76	0.222544	6.998	0.461	2.791	0.22254	0.58085	1.5	0.02046
MPVFQGLNELI	ERAP1	HLA-B*07:02	11	478.27	1.5	0.223	0.412	0.384	0.92	0.061577	8.484	0.452	0.364	0.06158	0.47495	3	0.11253
RPQELPRLA	FUCA2	HLA-B*07:02	9	425.5	1.5	0.319	0.385	0.375	1.21	0.22473	2.465	0.389	-0.592	0.22473	0.42476	3	0.07911
LPRLAFPLL	FUCA2	HLA-B*07:02	9	25.75	0.25	0.699	0.697	0.697	3.87	0.973017	7.765	0.682	0.536	0.97302	0.91433	0.2	0.1381
FPLLLLLLL	FUCA2	HLA-B*07:02	9	756.79	2	0.405	0.369	0.374	1.53	0.97811	7.799	0.342	0.727	0.97811	0.58025	1.5	-0.05184
CPAHSATRF	FUCA2	HLA-B*07:02	9	199.76	1	0.458	0.47	0.468	1.78	0.909355	8.306	0.486	2.061	0.90935	0.74213	0.8	-0.01602
FPVSKTLPE	FUCA2	HLA-B*07:02	9	480.27	1.5	0.362	0.324	0.33	1.36	0.040095	3.432	0.405	-1.936	0.0401	0.36562	6	-0.34237
SPVRGTVVT	FUCA2	HLA-B*07:02	9	223.51	1	0.342	0.426	0.413	1.29	0.837034	3.437	0.446	-1.046	0.83703	0.60818	1.5	0.19398
LPHKWENCM	FUCA2	HLA-B*07:02	9	154.12	0.8	0.261	0.417	0.394	1.03	0.93666	4.144	0.504	0.082	0.93666	0.7168	0.8	0.06649
WPTSGQLFL	FUCA2	HLA-B*07:02	9	119.86	0.8	0.598	0.545	0.553	2.7	0.871441	-0.898	0.526	0.688	0.87144	0.73927	0.8	-0.17087
HPKAILGAT	FUCA2	HLA-B*07:02	9	132.54	0.8	0.396	0.477	0.465	1.49	0.207263	2.6	0.452	-1.133	0.20726	0.47031	3	0.13999
KLLGHGQPL	FUCA2	HLA-B*07:02	9	380.38	1.5	0.197	0.351	0.328	0.85	0.87481	4.188	0.394	1.146	0.87481	0.61948	1	-0.01034
LPQLTIHQM	FUCA2	HLA-B*07:02	9	100.01	0.8	0.553	0.56	0.559	2.34	0.9381	3.296	0.538	-0.195	0.9381	0.7442	0.8	0.07394
MPCKWGWAL	FUCA2	HLA-B*07:02	9	25.61	0.25	0.502	0.565	0.555	2.01	0.912726	4.787	0.654	0.657	0.91273	0.87579	0.3	0.2229
RPQELPRLAF	FUCA2	HLA-B*07:02	10	9.84	0.1	0.746	0.736	0.738	4.73	0.245316	3.872	0.732	2.478	0.24532	0.84915	0.3	0.10377
LPRLAFPLLL	FUCA2	HLA-B*07:02	10	22.52	0.2	0.716	0.684	0.689	4.16	0.973669	7.765	0.687	0.536	0.97367	0.91948	0.2	0.13146
FPLLLLLLLL	FUCA2	HLA-B*07:02	10	756.79	2	0.405	0.369	0.374	1.53	0.971128	7.799	0.342	0.727	0.97113	0.57868	1.5	-0.06264
LPAWFDQAKF	FUCA2	HLA-B*07:02	10	368.89	1.5	0.439	0.449	0.448	1.69	0.850489	4.198	0.463	2.202	0.85049	0.70941	0.8	0.16917
GPKRDIVKEL	FUCA2	HLA-B*07:02	10	336.77	1.5	0.575	0.379	0.408	2.5	0.875958	3.957	0.388	0.302	0.87596	0.59264	1.5	0.04864
FPVSKTLPEL	FUCA2	HLA-B*07:02	10	16.7	0.15	0.66	0.659	0.659	3.34	0.84936	5.5	0.729	0.584	0.84936	0.93471	0.2	-0.28657
GPTLDGTISV	FUCA2	HLA-B*07:02	10	317.82	1.5	0.556	0.447	0.463	2.36	0.957215	6.4	0.38	-0.196	0.95722	0.59047	1.5	0.10824
KPKEKLVYAI	FUCA2	HLA-B*07:02	10	74.27	0.5	0.637	0.601	0.606	3.07	0.339887	8.044	0.578	0.389	0.33989	0.6642	0.8	-0.13145
LPRLAFPLLLL	FUCA2	HLA-B*07:02	11	22.86	0.2	0.731	0.704	0.708	4.43	0.976818	7.765	0.702	0.536	0.97682	0.93518	0.2	0.12066
FPLLLLLLLLL	FUCA2	HLA-B*07:02	11	756.79	2	0.405	0.369	0.374	1.53	0.934726	7.799	0.342	0.727	0.93473	0.57049	1.5	-0.07344
APDQYWNSTGF	FUCA2	HLA-B*07:02	11	389.1	1.5	0.288	0.465	0.438	1.11	0.887986	8.633	0.4	2.168	0.88799	0.654	0.8	-0.00673
LPHKWENCMTI	FUCA2	HLA-B*07:02	11	137.11	0.8	0.297	0.412	0.395	1.14	0.913583	4.144	0.442	0.312	0.91358	0.65536	0.8	-0.07587
GPTLDGTISVV	FUCA2	HLA-B*07:02	11	483.93	1.5	0.457	0.39	0.4	1.77	0.967537	8.459	0.344	-0.196	0.96754	0.5568	1.5	0.10362
KPKEKLVYAIF	FUCA2	HLA-B*07:02	11	351.69	1.5	0.63	0.498	0.518	3	0.927004	8.044	0.511	2.389	0.927	0.7793	0.4	-0.04255
HPKAILGATEV	FUCA2	HLA-B*07:02	11	55.13	0.5	0.52	0.55	0.545	2.12	0.971589	7.759	0.549	-0.113	0.97159	0.76478	0.8	0.24926
LPQLTIHQMPC	FUCA2	HLA-B*07:02	11	789.88	2	0.489	0.336	0.359	1.94	0.026051	8.449	0.353	-0.485	0.02605	0.34674	7	-0.11358
MPCKWGWALAL	FUCA2	HLA-B*07:02	11	19.09	0.17	0.609	0.608	0.608	2.8	0.672907	4.787	0.69	0.657	0.67291	0.85783	0.3	0.28023
SAAAHSQPF	GEMIN4	HLA-B*07:02	9	214.91	1	0.224	0.463	0.427	0.93	0.577585	3.841	0.49	2.711	0.57758	0.68773	0.8	-0.1764
IPTINHTIL	GEMIN4	HLA-B*07:02	9	30.33	0.3	0.566	0.621	0.613	2.44	0.972607	2.345	0.618	0.673	0.97261	0.85366	0.3	0.28119
MAHKYLPAL	GEMIN4	HLA-B*07:02	9	152.35	0.8	0.1	0.506	0.445	0.6	0.972607	3.875	0.576	1.238	0.96599	0.8243	0.4	-0.20704
CPTMPLLAM	GEMIN4	HLA-B*07:02	9	22.38	0.2	0.725	0.67	0.678	4.31	0.907857	8.646	0.671	0.077	0.90786	0.87719	0.3	-0.17184
GPGRKCCAL	GEMIN4	HLA-B*07:02	9	135.5	0.8	0.604	0.496	0.512	2.75	0.902399	8.401	0.524	0.356	0.9024	0.73594	0.8	-0.22031
FLRKTSTVL	GEMIN4	HLA-B*07:02	9	65.63	0.5	0.392	0.526	0.506	1.48	0.975387	4.958	0.549	0.789	0.97539	0.78819	0.4	-0.26125
IPESQIRQV	GEMIN4	HLA-B*07:02	9	715.21	2	0.33	0.304	0.308	1.25	0.454642	-0.84	0.335	0.043	0.45464	0.43837	3	-0.14549
HPEVTVKKM	GEMIN4	HLA-B*07:02	9	455.09	1.5	0.342	0.377	0.372	1.29	0.821288	-0.953	0.375	-0.188	0.82129	0.55509	1.5	-0.1573
GPNSSATFM	GEMIN4	HLA-B*07:02	9	332.03	1.5	0.356	0.429	0.418	1.34	0.932696	0.678	0.436	-0.322	0.9327	0.63781	1	-0.19168
KPQGIPVAA	GEMIN4	HLA-B*07:02	9	188.3	1	0.605	0.465	0.486	2.76	0.94891	2.206	0.448	-0.718	0.94891	0.64355	1	0.17336
SPFPLLFSL	GEMIN4	HLA-B*07:02	9	33.79	0.3	0.515	0.64	0.621	2.09	0.978578	4.01	0.628	0.808	0.97858	0.86838	0.3	0.00774
SPDVWIKSL	GEMIN4	HLA-B*07:02	9	110.85	0.8	0.332	0.391	0.382	1.26	0.97191	7.115	0.452	0.422	0.97191	0.68123	0.8	0.11106
MPWCSPQEW	GEMIN4	HLA-B*07:02	9	982.46	2	0.169	0.365	0.336	0.78	0.978215	7.65	0.322	0.846	0.97821	0.56325	1.5	-0.19315
RLHQLTRRL	GEMIN4	HLA-B*07:02	9	779.01	2	0.052	0.286	0.251	0.47	0.961335	3.844	0.311	1.199	0.96134	0.55728	1.5	-0.0064
VPLLNLKPF	GEMIN4	HLA-B*07:02	9	117.36	0.8	0.432	0.431	0.431	1.65	0.901381	6.494	0.456	2.205	0.90138	0.71394	0.8	-0.21998
KPFAQELQL	GEMIN4	HLA-B*07:02	9	98.82	0.8	0.568	0.486	0.498	2.45	0.929534	4.76	0.567	0.917	0.92953	0.79907	0.4	-0.01822
KTNPSVSSL	GEMIN4	HLA-B*07:02	9	772.88	2	0.154	0.293	0.272	0.74	0.964457	7.66	0.359	1	0.96446	0.601	1.5	-0.37178
GPEERRQTL	GEMIN4	HLA-B*07:02	9	35.29	0.3	0.773	0.678	0.692	5.39	0.952713	8.625	0.596	0.336	0.95271	0.81876	0.4	0.15729
RPIVEALREI	GEMIN4	HLA-B*07:02	10	66.47	0.5	0.501	0.539	0.533	2	0.610568	8.632	0.555	0.513	0.61057	0.7052	0.8	0.31208
QPFAWKKKAL	GEMIN4	HLA-B*07:02	10	58.72	0.5	0.562	0.559	0.559	2.41	0.062889	7.091	0.632	0.829	0.06289	0.66688	0.8	-0.27907
IPTINHTILF	GEMIN4	HLA-B*07:02	10	244.85	1	0.344	0.396	0.388	1.3	0.925123	3.841	0.461	2.253	0.92512	0.72548	0.8	0.3141
LPTTICHAEL	GEMIN4	HLA-B*07:02	10	70.69	0.5	0.571	0.562	0.563	2.48	0.963258	3.532	0.559	0.772	0.96326	0.79503	0.4	0.25073
HPQDPLLSQF	GEMIN4	HLA-B*07:02	10	79.53	0.8	0.59	0.549	0.555	2.62	0.580918	4.033	0.49	2.077	0.58092	0.67263	0.8	-0.25462
DPLLSQFSAM	GEMIN4	HLA-B*07:02	10	466.17	1.5	0.269	0.382	0.365	1.06	0.904124	4.615	0.383	-0.347	0.90412	0.57775	1.5	-0.29522
SAMAHKYLPA	GEMIN4	HLA-B*07:02	10	935.25	2	0.081	0.303	0.27	0.55	0.389915	3.855	0.404	-0.47	0.38991	0.47998	3	-0.21545
FPHPPKRLRS	GEMIN4	HLA-B*07:02	10	753.67	2	0.223	0.292	0.282	0.92	0.111617	8.453	0.357	-2.782	0.11162	0.31256	16	-0.15186
DPDACPTMPL	GEMIN4	HLA-B*07:02	10	933.98	2	0.27	0.325	0.317	1.06	0.823002	8.48	0.318	0.212	0.823	0.50848	2	-0.13487
CPTMPLLAML	GEMIN4	HLA-B*07:02	10	81.66	0.8	0.589	0.517	0.528	2.62	0.886725	8.646	0.491	0.727	0.88673	0.70869	0.8	-0.26572
IPESQIRQVI	GEMIN4	HLA-B*07:02	10	149.39	0.8	0.473	0.444	0.448	1.85	0.342926	4.956	0.485	0.263	0.34293	0.56873	1.5	-0.14209
ILRSWGRKGL	GEMIN4	HLA-B*07:02	10	1019.61	2	0.178	0.262	0.249	0.8	0.944196	6.171	0.316	1.016	0.9442	0.55384	1.5	-0.01445
GPNSSATFMV	GEMIN4	HLA-B*07:02	10	624.36	2	0.282	0.332	0.324	1.09	0.602789	0.678	0.334	-0.312	0.60279	0.46183	3	-0.25883
SPVKPQGIPV	GEMIN4	HLA-B*07:02	10	18.43	0.17	0.551	0.645	0.631	2.32	0.948101	8.386	0.662	0.177	0.9481	0.87975	0.3	-0.18946
KPQGIPVAAL	GEMIN4	HLA-B*07:02	10	8.68	0.08	0.808	0.724	0.737	6.51	0.886379	5.821	0.698	0.772	0.88638	0.91674	0.2	0.21004
FPLLFSLCQL	GEMIN4	HLA-B*07:02	10	147.96	0.8	0.547	0.479	0.489	2.3	0.521392	7.482	0.513	0.428	0.52139	0.64101	1	-0.18548
LPKEKRCLSL	GEMIN4	HLA-B*07:02	10	35.86	0.3	0.785	0.704	0.716	5.73	0.922068	3.855	0.675	0.603	0.92207	0.89754	0.3	-0.28562
HPGYGAGTGL	GEMIN4	HLA-B*07:02	10	24.16	0.25	0.366	0.624	0.585	1.38	0.845924	8.065	0.614	0.55	0.84592	0.81808	0.4	0.16284
RLHQLTRRLL	GEMIN4	HLA-B*07:02	10	942.45	2	0.075	0.309	0.274	0.54	0.842088	4.204	0.354	1.199	0.84209	0.57344	1.5	0.00686
VPYSLEYIQF	GEMIN4	HLA-B*07:02	10	1028.84	2	0.228	0.313	0.3	0.94	0.806131	5.669	0.338	2.456	0.80613	0.58078	1.5	-0.03981
LPLEGWNHVV	GEMIN4	HLA-B*07:02	10	457.98	1.5	0.395	0.459	0.449	1.49	0.970855	3.184	0.431	-0.024	0.97085	0.64884	1	0.39118
GPEERRQTLL	GEMIN4	HLA-B*07:02	10	210.83	1	0.585	0.542	0.548	2.58	0.801322	8.625	0.443	0.336	0.80132	0.6317	1	0.15129
SAMAHKYLPAL	GEMIN4	HLA-B*07:02	11	98.71	0.8	0.251	0.537	0.494	1	0.96599	3.875	0.579	1.02	0.96599	0.82185	0.4	-0.19667
CPTMPLLAMLL	GEMIN4	HLA-B*07:02	11	235.72	1	0.542	0.441	0.456	2.26	0.946914	8.646	0.429	0.727	0.94691	0.66023	0.8	-0.31435
MPLLAMLLRGL	GEMIN4	HLA-B*07:02	11	32.13	0.3	0.427	0.616	0.588	1.63	0.109212	8.528	0.591	0.725	0.10921	0.6337	1	-0.10542
WVACLGSNRAL	GEMIN4	HLA-B*07:02	11	143.98	0.8	0.54	0.532	0.533	2.25	0.55542	7.353	0.507	0.916	0.55542	0.65487	0.8	-0.12
RALFRQPDLVL	GEMIN4	HLA-B*07:02	11	393.91	1.5	0.159	0.331	0.305	0.75	0.810944	5.447	0.371	1.41	0.81094	0.58871	1.5	0.07664
LPGKNKVLAGI	GEMIN4	HLA-B*07:02	11	953.54	2	0.248	0.373	0.354	1	0.583377	7.4	0.358	0.125	0.58338	0.49238	2	-0.33972
TPKEEKQFLEL	GEMIN4	HLA-B*07:02	11	299.53	1.5	0.61	0.439	0.465	2.8	0.970472	7.284	0.427	0.681	0.97047	0.66238	0.8	-0.03521
SPVKPQGIPVA	GEMIN4	HLA-B*07:02	11	152.67	0.8	0.243	0.452	0.421	0.98	0.871159	8.386	0.522	-0.673	0.87116	0.70119	0.8	-0.15416
KPQGIPVAALL	GEMIN4	HLA-B*07:02	11	70.06	0.5	0.709	0.544	0.569	4.03	0.937778	5.821	0.487	0.772	0.93778	0.7173	0.8	0.21887
LPFLRLDVEEV	GEMIN4	HLA-B*07:02	11	1007.53	2	0.297	0.337	0.331	1.14	0.886171	2.982	0.403	0.173	0.88617	0.60671	1.5	0.2699
FPLLFSLCQLL	GEMIN4	HLA-B*07:02	11	418.48	1.5	0.472	0.394	0.406	1.85	0.899665	7.482	0.398	0.428	0.89966	0.61112	1.5	-0.22765
VPATLFEICKL	GEMIN4	HLA-B*07:02	11	342.31	1.5	0.462	0.429	0.434	1.8	0.967813	7.511	0.46	0.562	0.96781	0.69181	0.8	0.20624
HPGYGAGTGLL	GEMIN4	HLA-B*07:02	11	28.69	0.25	0.322	0.577	0.539	1.22	0.798185	8.065	0.632	0.55	0.79818	0.82534	0.4	0.17004
SPQEWQRLHQL	GEMIN4	HLA-B*07:02	11	35.74	0.3	0.575	0.592	0.589	2.51	0.966077	7.856	0.543	0.664	0.96608	0.77697	0.8	0.16563
KPFAQELQLSV	GEMIN4	HLA-B*07:02	11	126.79	0.8	0.545	0.478	0.488	2.28	0.309186	8.239	0.565	0.277	0.30919	0.64149	1	-0.16379
GPWVQGPEQDL	GEMIN4	HLA-B*07:02	11	278.55	1.5	0.304	0.415	0.398	1.16	0.492662	7.5	0.386	0.797	0.49266	0.51677	2	0.03229
GPEQDLTQEAL	GEMIN4	HLA-B*07:02	11	650.6	2	0.539	0.459	0.471	2.24	0.301091	8.591	0.325	0.278	0.30109	0.3997	4	-0.03714
HPEVCEPLYVL	GEMIN4	HLA-B*07:02	11	149.38	0.8	0.371	0.48	0.464	1.4	0.959957	8.023	0.473	0.463	0.95996	0.70057	0.8	0.1188
FPRGGTRKI	PDCD11	HLA-B*07:02	9	10.8	0.1	0.647	0.773	0.754	3.18	0.9559	-0.773	0.732	0.238	0.9559	0.95303	0.2	0.03812
QPLKDLLHL	PDCD11	HLA-B*07:02	9	630.52	2	0.517	0.335	0.362	2.1	0.951364	6.784	0.411	0.514	0.95136	0.63791	1	-0.1999
LPELFSPGM	PDCD11	HLA-B*07:02	9	690.34	2	0.399	0.425	0.421	1.51	0.807655	1.076	0.405	-0.163	0.80765	0.58265	1.5	-0.00995
SPGMLVRCV	PDCD11	HLA-B*07:02	9	540.83	1.5	0.161	0.301	0.28	0.76	0.507154	7.941	0.361	-0.205	0.50715	0.46998	3	-0.12546
LVRCVVSSL	PDCD11	HLA-B*07:02	9	73.4	0.5	0.668	0.607	0.616	3.44	0.968752	5.903	0.645	1.182	0.96875	0.89252	0.3	-0.19467
NPKNVNRVL	PDCD11	HLA-B*07:02	9	34.82	0.3	0.619	0.619	0.619	2.89	0.973653	8.349	0.578	0.733	0.97365	0.8154	0.4	0.0254
KVTPFGLTL	PDCD11	HLA-B*07:02	9	943.74	2	0.549	0.279	0.319	2.31	0.975636	4.116	0.274	1.115	0.97564	0.52139	2	0.16066
TPFGLTLNF	PDCD11	HLA-B*07:02	9	608.06	2	0.237	0.358	0.34	0.96	0.93579	4.6	0.398	2.368	0.93579	0.66775	0.8	0.0847
HPRTRVVHL	PDCD11	HLA-B*07:02	9	8.81	0.08	0.798	0.782	0.784	6.15	0.97567	7.588	0.788	0.655	0.97567	1.0239	0.05	0.19886
RTRVVHLSL	PDCD11	HLA-B*07:02	9	70.26	0.5	0.431	0.568	0.547	1.65	0.926841	3.852	0.603	1.081	0.92684	0.83856	0.4	0.02297
QPGRPLTRL	PDCD11	HLA-B*07:02	9	373.21	1.5	0.316	0.419	0.404	1.2	0.977033	4.963	0.44	0.548	0.97703	0.67353	0.8	0.10484
QMRGLVPPM	PDCD11	HLA-B*07:02	9	930.7	2	0.084	0.295	0.263	0.56	0.890854	5.965	0.417	0.321	0.89085	0.62547	1	0.06312
KPGLQTHGF	PDCD11	HLA-B*07:02	9	463.69	1.5	0.274	0.388	0.371	1.07	0.834508	8.22	0.377	2.328	0.83451	0.62296	1	-0.02932
RVFYTGQVV	PDCD11	HLA-B*07:02	9	985.78	2	0.201	0.3	0.285	0.86	0.261588	3.883	0.36	0.642	0.26159	0.43491	3	0.03034
EPSKERMLL	PDCD11	HLA-B*07:02	9	367.46	1.5	0.533	0.381	0.404	2.2	0.975042	4.991	0.459	0.435	0.97504	0.68926	0.8	-0.27916
LPHNIRAFL	PDCD11	HLA-B*07:02	9	19.33	0.17	0.565	0.688	0.669	2.43	0.972164	4.415	0.728	0.731	0.97216	0.96501	0.15	0.28373
RAFLPTSHL	PDCD11	HLA-B*07:02	9	259.33	1	0.282	0.391	0.375	1.09	0.974256	3.842	0.454	1.372	0.97426	0.70751	0.8	-0.06814
HPGMLLIGF	PDCD11	HLA-B*07:02	9	786.06	2	0.064	0.326	0.287	0.5	0.441471	6.984	0.318	1.985	0.44147	0.46696	3	-0.05482
FPSGLSGLA	PDCD11	HLA-B*07:02	9	604.35	2	0.13	0.332	0.302	0.68	0.402853	3.006	0.38	-0.988	0.40285	0.44594	3	-0.16401
EPGVTGLLL	PDCD11	HLA-B*07:02	9	645.09	2	0.289	0.33	0.324	1.12	0.957254	-0.354	0.413	0.293	0.95725	0.63571	1	0.1064
RPTQKDSET	PDCD11	HLA-B*07:02	9	202.89	1	0.467	0.431	0.436	1.82	0.237723	1.087	0.315	-0.766	0.23772	0.34934	7	-0.3742
KPTHVVVTL	PDCD11	HLA-B*07:02	9	35.07	0.3	0.752	0.611	0.632	4.86	0.978526	2.663	0.592	0.73	0.97853	0.83042	0.4	0.18173
LPISHPRFV	PDCD11	HLA-B*07:02	9	247.41	1	0.345	0.449	0.433	1.3	0.499038	5.444	0.532	0.031	0.49904	0.64506	1	0.00987
HPRFVRTIP	PDCD11	HLA-B*07:02	9	473.87	1.5	0.293	0.42	0.401	1.13	0.471424	-0.965	0.388	-0.188	0.47142	0.48937	2	0.33404
GPDSSKTFL	PDCD11	HLA-B*07:02	9	1005.35	2	0.28	0.37	0.357	1.09	0.976231	5.704	0.342	0.342	0.97623	0.5702	1.5	-0.42221
FPFGKIGTV	PDCD11	HLA-B*07:02	9	190.71	1	0.384	0.502	0.484	1.45	0.977222	1.783	0.561	0.081	0.97722	0.7829	0.4	0.03866
QPHGVFFRL	PDCD11	HLA-B*07:02	9	281.79	1.5	0.156	0.396	0.36	0.75	0.976542	8.546	0.405	0.702	0.97654	0.64227	1	0.32404
KPDVLSASL	PDCD11	HLA-B*07:02	9	25.02	0.25	0.608	0.614	0.613	2.78	0.975729	5.049	0.636	0.551	0.97573	0.86931	0.3	-0.18143
KPKKAGLSE	PDCD11	HLA-B*07:02	9	795.36	2	0.605	0.327	0.369	2.76	0.211186	2.954	0.293	-1.664	0.21119	0.29892	16	-0.32302
APRLQLSSG	PDCD11	HLA-B*07:02	9	358.7	1.5	0.527	0.423	0.439	2.16	0.147148	0.739	0.397	-1.674	0.14715	0.38826	5	-0.35388
SPNSSILWL	PDCD11	HLA-B*07:02	9	41.53	0.4	0.36	0.528	0.503	1.36	0.839401	7.28	0.6	0.663	0.8394	0.80544	0.4	-0.08433
RAVQYNEPL	PDCD11	HLA-B*07:02	9	984.92	2	0.276	0.398	0.38	1.08	0.65038	4.379	0.342	1.162	0.65038	0.51739	2	-0.03483
EPLKVFLHL	PDCD11	HLA-B*07:02	9	963.6	2	0.441	0.328	0.345	1.69	0.964115	-0.098	0.455	0.605	0.96412	0.68705	0.8	-0.06066
QAAASHRVL	PDCD11	HLA-B*07:02	9	516.91	1.5	0.202	0.358	0.335	0.87	0.95319	4.352	0.464	1.091	0.95319	0.70574	0.8	-0.01078
APKRMKFFF	PDCD11	HLA-B*07:02	9	871.46	2	0.276	0.431	0.408	1.08	0.768381	3.841	0.452	2.42	0.76838	0.68539	0.8	-0.22472
YVEAKSSVL	PDCD11	HLA-B*07:02	9	885.15	2	0.355	0.423	0.413	1.34	0.969926	7.294	0.346	0.762	0.96993	0.58328	1.5	-0.40936
FPRGGTRKIH	PDCD11	HLA-B*07:02	10	226.15	1	0.56	0.523	0.529	2.39	0.059918	7.549	0.502	-0.832	0.05992	0.49468	2	0.06618
KPEKAFQQSV	PDCD11	HLA-B*07:02	10	53.03	0.4	0.638	0.54	0.555	3.08	0.93286	1.652	0.57	-0.05	0.93286	0.77864	0.4	-0.33586
GPAKTKKLKI	PDCD11	HLA-B*07:02	10	765.81	2	0.525	0.444	0.456	2.15	0.857063	3.99	0.401	0.169	0.85706	0.59806	1.5	-0.71486
LPELFSPGML	PDCD11	HLA-B*07:02	10	208.88	1	0.456	0.478	0.475	1.77	0.723402	4.275	0.445	0.487	0.7234	0.61994	1	-0.1102
SPGMLVRCVV	PDCD11	HLA-B*07:02	10	104.01	0.8	0.339	0.435	0.421	1.28	0.428338	7.941	0.525	-0.205	0.42834	0.61625	1	-0.10896
KPGMLLTGTV	PDCD11	HLA-B*07:02	10	158.72	0.8	0.389	0.454	0.444	1.47	0.921007	6.048	0.477	0.002	0.92101	0.68428	0.8	-0.09948
MLLTGTVSSL	PDCD11	HLA-B*07:02	10	767.93	2	0.077	0.311	0.276	0.54	0.970289	7.477	0.364	1.009	0.97029	0.60754	1.5	-0.09116
TPFGLTLNFL	PDCD11	HLA-B*07:02	10	353.52	1.5	0.324	0.434	0.418	1.23	0.216866	4.725	0.466	0.788	0.21687	0.53449	1.5	0.1516
RVVHLSLRPI	PDCD11	HLA-B*07:02	10	714.31	2	0.141	0.341	0.311	0.71	0.623496	4.946	0.334	1.005	0.6235	0.49941	2	-0.09919
KPGNTHKCRI	PDCD11	HLA-B*07:02	10	972.52	2	0.304	0.333	0.329	1.16	0.051193	7.121	0.368	0.069	0.05119	0.38124	5	-0.14447
VPPMHLADIL	PDCD11	HLA-B*07:02	10	728.9	2	0.305	0.415	0.399	1.17	0.652558	-0.08	0.449	0.745	0.65256	0.61445	1	-0.02629
KPGLQTHGFI	PDCD11	HLA-B*07:02	10	567.13	1.5	0.235	0.395	0.371	0.96	0.121126	8.22	0.413	0.328	0.12113	0.44845	3	0.05229
LPTSHLSDHV	PDCD11	HLA-B*07:02	10	958.21	2	0.449	0.364	0.377	1.73	0.588595	5.802	0.409	-0.127	0.58859	0.53826	1.5	-0.25128
RVLLCRKPAL	PDCD11	HLA-B*07:02	10	98.78	0.8	0.448	0.555	0.539	1.73	0.811343	8.65	0.551	1.325	0.81134	0.76668	0.8	-0.20636
FPSGLSGLAP	PDCD11	HLA-B*07:02	10	1059.68	2	0.241	0.284	0.278	0.97	0.024707	5.726	0.292	-0.348	0.02471	0.28886	16	-0.1461
APKAIMSDKF	PDCD11	HLA-B*07:02	10	575.84	1.5	0.541	0.419	0.437	2.26	0.11794	3.914	0.395	2.42	0.11794	0.48204	3	-0.33504
SLMSNRDSVL	PDCD11	HLA-B*07:02	10	527.91	1.5	0.21	0.353	0.332	0.89	0.861371	6.059	0.356	1.224	0.86137	0.58041	1.5	-0.27399
RPTQKDSETV	PDCD11	HLA-B*07:02	10	102.31	0.8	0.662	0.566	0.58	3.37	0.966094	5.262	0.505	0.254	0.96609	0.72872	0.8	-0.34091
TARVIGGRDM	PDCD11	HLA-B*07:02	10	580.63	1.5	0.226	0.312	0.299	0.93	0.74885	8.34	0.404	0.432	0.74885	0.58329	1.5	0.30948
HPRFVRTIPE	PDCD11	HLA-B*07:02	10	264.04	1	0.433	0.483	0.476	1.66	0.144952	6.489	0.425	-1.858	0.14495	0.41116	4	0.36758
ALNTHSVSPM	PDCD11	HLA-B*07:02	10	921.4	2	0.092	0.306	0.274	0.58	0.289355	7.204	0.34	0.384	0.28936	0.4147	4	-0.19988
APDIRGRIPL	PDCD11	HLA-B*07:02	10	10.91	0.1	0.697	0.744	0.737	3.85	0.85526	8.64	0.768	0.627	0.85526	0.97611	0.15	0.37908
IPLLLTSLSF	PDCD11	HLA-B*07:02	10	56.99	0.5	0.488	0.533	0.526	1.93	0.966482	5.581	0.578	2.403	0.96648	0.85553	0.3	-0.24951
TPNEGLTVSF	PDCD11	HLA-B*07:02	10	168.58	0.8	0.421	0.504	0.492	1.6	0.865939	6.667	0.498	2.162	0.86594	0.74689	0.8	0.09557
VPQKVVRCYI	PDCD11	HLA-B*07:02	10	502.67	1.5	0.491	0.362	0.381	1.95	0.195462	7.255	0.434	0.155	0.19546	0.48185	3	-0.17314
LPKEKQTKPA	PDCD11	HLA-B*07:02	10	674.79	2	0.428	0.419	0.42	1.63	0.388469	8.634	0.407	-0.791	0.38847	0.47463	3	-0.44399
KPAEAPRLQL	PDCD11	HLA-B*07:02	10	10.15	0.1	0.815	0.753	0.762	6.76	0.76498	3.949	0.763	0.784	0.76498	0.95472	0.2	0.11243
APRLQLSSGF	PDCD11	HLA-B*07:02	10	14.77	0.15	0.719	0.724	0.723	4.21	0.771953	3.874	0.695	2.256	0.77195	0.92509	0.2	-0.39351
KARAVAERAL	PDCD11	HLA-B*07:02	10	99.8	0.8	0.535	0.54	0.539	2.22	0.478107	7.181	0.576	0.996	0.47811	0.70847	0.8	0.29526
LPSKEHVDVI	PDCD11	HLA-B*07:02	10	354.78	1.5	0.482	0.436	0.443	1.9	0.231535	5.204	0.492	0.223	0.23154	0.54967	1.5	-0.06
YPKRTDVWSV	PDCD11	HLA-B*07:02	10	147.32	0.8	0.411	0.456	0.449	1.56	0.447813	5.802	0.524	-0.002	0.44781	0.62471	1	0.17062
LPNGLQGFVQV	PDCD11	HLA-B*07:02	11	555.16	1.5	0.22	0.369	0.347	0.92	0.762507	7.618	0.392	-0.026	0.76251	0.56291	1.5	0.01876
NPKNVNRVLSA	PDCD11	HLA-B*07:02	11	447.47	1.5	0.397	0.424	0.42	1.5	0.636919	8.349	0.434	-0.757	0.63692	0.55838	1.5	-0.05937
YIRQKNKGAKL	PDCD11	HLA-B*07:02	11	245.44	1	0.519	0.506	0.508	2.11	0.930488	8.452	0.461	0.945	0.93049	0.69398	0.8	-0.58714
KVKGNGGVVSL	PDCD11	HLA-B*07:02	11	335.92	1.5	0.494	0.405	0.418	1.97	0.974651	7.853	0.475	1.031	0.97465	0.72007	0.8	0.00084
HPRTRVVHLSL	PDCD11	HLA-B*07:02	11	4.06	0.03	0.824	0.837	0.835	7.18	0.926841	7.588	0.857	0.655	0.92684	1.08191	0.05	0.11109
RPIFLQPGRPL	PDCD11	HLA-B*07:02	11	4.97	0.03	0.673	0.784	0.767	3.5	0.705166	8.436	0.833	1.011	0.70517	1.01694	0.05	0.0957
RPLTRLSCQNL	PDCD11	HLA-B*07:02	11	24.78	0.25	0.674	0.681	0.68	3.51	0.929768	7.158	0.685	0.882	0.92977	0.91625	0.2	-0.23833
KPGNTHKCRII	PDCD11	HLA-B*07:02	11	562.42	1.5	0.328	0.405	0.394	1.25	0.278779	7.121	0.379	0.069	0.27878	0.44345	3	-0.06552
EPGAVVKGTVL	PDCD11	HLA-B*07:02	11	782.65	2	0.416	0.399	0.402	1.58	0.867365	5.025	0.407	0.292	0.86737	0.60946	1.5	0.00955
KPGLQTHGFII	PDCD11	HLA-B*07:02	11	329.55	1.5	0.346	0.454	0.438	1.31	0.472086	8.22	0.433	0.328	0.47209	0.54742	1.5	0.1648
EPSKERMLLSF	PDCD11	HLA-B*07:02	11	471.63	1.5	0.474	0.363	0.38	1.86	0.973058	8.371	0.443	2.015	0.97306	0.71231	0.8	-0.41026
LPHNIRAFLPT	PDCD11	HLA-B*07:02	11	60.15	0.5	0.318	0.487	0.462	1.21	0.069203	8.223	0.519	-0.929	0.0692	0.51135	2	0.31645
LPTSHLSDHVA	PDCD11	HLA-B*07:02	11	691.4	2	0.28	0.407	0.388	1.09	0.343368	7.86	0.419	-0.977	0.34337	0.47183	3	-0.22197
KLRKGSEHQAI	PDCD11	HLA-B*07:02	11	714.39	2	0.248	0.363	0.346	1	0.102959	6.476	0.432	0.842	0.10296	0.47622	3	-0.27525
EPGVTGLLLAV	PDCD11	HLA-B*07:02	11	639.54	2	0.268	0.321	0.313	1.05	0.742514	5.45	0.351	-0.347	0.74251	0.50939	2	0.1156
GPAAKRTMRPT	PDCD11	HLA-B*07:02	11	72.93	0.5	0.533	0.534	0.534	2.21	0.049362	3.85	0.49	-1.339	0.04936	0.46763	3	-0.19783
VPEGTSPTTKL	PDCD11	HLA-B*07:02	11	179.34	1	0.505	0.521	0.519	2.03	0.968638	7.325	0.411	0.429	0.96864	0.63967	1	-0.1242
LPISHPRFVRT	PDCD11	HLA-B*07:02	11	935.72	2	0.188	0.291	0.276	0.83	0.112198	5.444	0.333	-0.989	0.1122	0.33352	8	0.12311
HPRFVRTIPEL	PDCD11	HLA-B*07:02	11	5.35	0.05	0.748	0.794	0.787	4.76	0.968464	6.489	0.839	0.662	0.96846	1.07345	0.05	0.43742
IPELSVRPSEL	PDCD11	HLA-B*07:02	11	29.15	0.25	0.585	0.6	0.598	2.58	0.974025	8.535	0.626	0.539	0.97403	0.85863	0.3	-0.14072
RPSELEDGHTA	PDCD11	HLA-B*07:02	11	585.51	1.5	0.435	0.438	0.438	1.67	0.843179	8.144	0.393	-0.553	0.84318	0.56889	1.5	0.23723
TALNTHSVSPM	PDCD11	HLA-B*07:02	11	937.5	2	0.085	0.324	0.288	0.56	0.289355	7.65	0.355	0.331	0.28936	0.42838	3	-0.20915
SPMEKIKQYQA	PDCD11	HLA-B*07:02	11	350.91	1.5	0.275	0.407	0.387	1.07	0.128006	8.566	0.406	-0.675	0.12801	0.41793	4	-0.42649
APDIRGRIPLL	PDCD11	HLA-B*07:02	11	164.12	0.8	0.464	0.486	0.483	1.81	0.936398	8.64	0.515	0.627	0.9364	0.74136	0.8	0.38436
RGRIPLLLTSL	PDCD11	HLA-B*07:02	11	576.98	1.5	0.25	0.413	0.388	1	0.971168	5.192	0.445	0.99	0.97117	0.68826	0.8	0.04398
HPDKKFRVGQA	PDCD11	HLA-B*07:02	11	405.38	1.5	0.115	0.371	0.333	0.64	0.320123	7.766	0.468	-1.006	0.32012	0.51488	2	-0.25562
FPFGKIGTVSI	PDCD11	HLA-B*07:02	11	59.47	0.5	0.47	0.624	0.601	1.83	0.864316	5.015	0.64	0.301	0.86432	0.842	0.4	-0.00058
VPQKVVRCYIL	PDCD11	HLA-B*07:02	11	116.54	0.8	0.592	0.52	0.531	2.65	0.805066	7.255	0.513	0.575	0.80507	0.70851	0.8	-0.09991
LPEGKLLTARV	PDCD11	HLA-B*07:02	11	1054.28	2	0.332	0.334	0.334	1.26	0.488885	8.33	0.344	-0.153	0.48888	0.45017	3	-0.0652
LPGDTGKPDVL	PDCD11	HLA-B*07:02	11	240.55	1	0.616	0.507	0.523	2.86	0.958379	4.005	0.503	0.386	0.95838	0.72829	0.8	-0.07348
APRLQLSSGFA	PDCD11	HLA-B*07:02	11	107.15	0.8	0.533	0.576	0.569	2.2	0.175375	6.984	0.576	-0.814	0.17537	0.59511	1.5	-0.33779
RSQAAASHRVL	PDCD11	HLA-B*07:02	11	686.6	2	0.166	0.312	0.29	0.77	0.95319	7.302	0.329	1.339	0.95319	0.57694	1.5	0.01512
AASHRVLQRAL	PDCD11	HLA-B*07:02	11	236.98	1	0.3	0.435	0.415	1.15	0.813087	4.55	0.455	1.301	0.81309	0.67047	0.8	0.01615
YPKRTDVWSVY	PDCD11	HLA-B*07:02	11	991.34	2	0.34	0.351	0.349	1.28	0.93933	5.802	0.407	2.608	0.93933	0.68355	0.8	0.17469
RPSGHEGAA	PFAS	HLA-B*07:02	9	17.56	0.17	0.474	0.676	0.646	1.86	0.331699	3.76	0.663	-0.553	0.3317	0.72381	0.8	0.15761
LPGSNDLLL	PFAS	HLA-B*07:02	9	595.55	2	0.409	0.343	0.353	1.55	0.929034	8.508	0.37	0.539	0.92903	0.59251	1.5	-0.15673
GPRLNFSTP	PFAS	HLA-B*07:02	9	901.42	2	0.336	0.273	0.282	1.27	0.293911	0.497	0.307	-0.283	0.29391	0.36605	6	-0.0074
TTRRYRLSF	PFAS	HLA-B*07:02	9	888.63	2	0.194	0.388	0.359	0.85	0.937245	3.841	0.425	2.374	0.93725	0.69523	0.8	0.00798
HPIQSFSPE	PFAS	HLA-B*07:02	9	313.48	1.5	0.168	0.378	0.347	0.78	0.120489	3.829	0.365	-2.037	0.12049	0.34119	7	-0.27036
SPESMPEPL	PFAS	HLA-B*07:02	9	113.31	0.8	0.488	0.551	0.542	1.93	0.805845	6.606	0.453	0.454	0.80585	0.64567	1	-0.23739
MPEPLNGPI	PFAS	HLA-B*07:02	9	23.21	0.2	0.441	0.663	0.63	1.69	0.85351	3.107	0.632	0.187	0.85351	0.82871	0.4	0.02657
RPEDPTRPS	PFAS	HLA-B*07:02	9	712.04	2	0.571	0.415	0.438	2.47	0.731878	-0.875	0.348	-2.402	0.73188	0.45262	3	0.11776
YPGNFARPL	PFAS	HLA-B*07:02	9	8.57	0.08	0.579	0.753	0.727	2.54	0.94739	2.026	0.758	0.418	0.94739	0.98161	0.15	0.19252
FARPLEVAI	PFAS	HLA-B*07:02	9	982.47	2	0.214	0.361	0.339	0.9	0.7516	5.051	0.376	0.682	0.7516	0.56216	1.5	0.14679
RPLEVAIEA	PFAS	HLA-B*07:02	9	871.89	2	0.439	0.396	0.402	1.68	0.930665	-1.077	0.373	-0.424	0.93067	0.5718	1.5	0.345
FARSLGLQL	PFAS	HLA-B*07:02	9	45.67	0.4	0.507	0.486	0.489	2.04	0.379063	3.932	0.594	0.931	0.37906	0.70256	0.8	-0.20561
KPIMFSGGI	PFAS	HLA-B*07:02	9	182.54	1	0.347	0.524	0.497	1.31	0.603382	-0.426	0.514	0.415	0.60338	0.66014	0.8	-0.12683
APEPGMEVV	PFAS	HLA-B*07:02	9	602.65	2	0.569	0.411	0.435	2.46	0.937505	1.703	0.334	-0.157	0.93751	0.54101	1.5	-0.00234
CPACFVGTI	PFAS	HLA-B*07:02	9	270.62	1.5	0.584	0.405	0.432	2.58	0.879972	1.174	0.469	0.338	0.87997	0.67544	0.8	0.16259
TPLPTPVDL	PFAS	HLA-B*07:02	9	289.47	1.5	0.512	0.366	0.388	2.07	0.977289	2.14	0.376	0.502	0.97729	0.60844	1.5	0.0604
LPTPVDLEL	PFAS	HLA-B*07:02	9	118.67	0.8	0.653	0.494	0.518	3.25	0.977345	6.025	0.526	0.473	0.97734	0.75773	0.8	0.11166
PPMLQPLAL	PFAS	HLA-B*07:02	9	56.36	0.5	0.593	0.545	0.552	2.66	0.798449	8.642	0.547	0.336	0.79845	0.73505	0.8	-0.1779
QPLALPPGL	PFAS	HLA-B*07:02	9	528.9	1.5	0.303	0.324	0.321	1.16	0.900558	2.148	0.316	0.729	0.90056	0.53685	1.5	0.02497
TPLADVAVV	PFAS	HLA-B*07:02	9	990.72	2	0.401	0.299	0.314	1.52	0.976434	2.259	0.312	-0.042	0.97643	0.53065	2	0.15337
APGSLVISA	PFAS	HLA-B*07:02	9	604.41	2	0.272	0.321	0.314	1.06	0.652303	8.602	0.35	-0.727	0.6523	0.47859	3	-0.11175
HPEGRGHLL	PFAS	HLA-B*07:02	9	32.98	0.3	0.516	0.656	0.635	2.1	0.974611	-1.022	0.606	0.516	0.97461	0.83819	0.4	0.16972
LPENLVRAF	PFAS	HLA-B*07:02	9	129.98	0.8	0.449	0.547	0.532	1.73	0.892193	7.283	0.542	1.951	0.89219	0.79152	0.4	0.12059
RAFSITQGL	PFAS	HLA-B*07:02	9	785.04	2	0.188	0.287	0.272	0.83	0.962248	3.841	0.317	1.41	0.96225	0.56876	1.5	-0.04029
VPVPRVDVL	PFAS	HLA-B*07:02	9	42.43	0.4	0.695	0.597	0.612	3.81	0.965374	8.183	0.636	0.651	0.96537	0.86948	0.3	0.13434
VPRVDVLSV	PFAS	HLA-B*07:02	9	34.11	0.3	0.741	0.607	0.627	4.62	0.973889	1.235	0.68	-0.024	0.97389	0.89853	0.3	0.01278
RVSVNGAVV	PFAS	HLA-B*07:02	9	927.5	2	0.374	0.317	0.326	1.41	0.880105	8.633	0.334	0.74	0.88011	0.55052	1.5	0.07058
EPVGELRAL	PFAS	HLA-B*07:02	9	381.39	1.5	0.443	0.423	0.426	1.7	0.803518	-0.587	0.477	0.357	0.80352	0.66672	0.8	0.2011
GPSYCLPPT	PFAS	HLA-B*07:02	9	725.53	2	0.23	0.257	0.253	0.94	0.040213	3.088	0.281	-1.157	0.04021	0.26112	32	-0.1362
VPREPGGPS	PFAS	HLA-B*07:02	9	74.01	0.5	0.638	0.57	0.58	3.08	0.041527	3.294	0.502	-2.385	0.04153	0.45172	3	0.16077
GPSPRVAIL	PFAS	HLA-B*07:02	9	37.52	0.3	0.691	0.637	0.645	3.74	0.976891	1.463	0.638	0.437	0.97689	0.86873	0.3	0.13518
RKRPDTFSL	PFAS	HLA-B*07:02	9	753.29	2	0.392	0.369	0.372	1.48	0.966107	3.848	0.394	1.192	0.96611	0.64117	1	0.06592
RPDTFSLGV	PFAS	HLA-B*07:02	9	395.43	1.5	0.41	0.404	0.405	1.56	0.972067	7.541	0.439	0.179	0.97207	0.66219	0.8	0.01497
QPARPGLLL	PFAS	HLA-B*07:02	9	25.73	0.25	0.729	0.629	0.644	4.39	0.958613	6.184	0.687	0.734	0.95861	0.92104	0.2	0.07004
SVRVGPGPA	PFAS	HLA-B*07:02	9	496.87	1.5	0.081	0.358	0.316	0.55	0.140249	7.595	0.427	-0.141	0.14025	0.45503	3	0.10302
GPALMLRGM	PFAS	HLA-B*07:02	9	58.65	0.5	0.438	0.582	0.56	1.68	0.339818	8.618	0.598	-0.307	0.33982	0.66678	0.8	-0.11642
YVAFSSPEL	PFAS	HLA-B*07:02	9	1037.36	2	0.239	0.39	0.367	0.97	0.941936	5.322	0.368	1.06	0.94194	0.60644	1.5	-0.13719
YPLNPNGSP	PFAS	HLA-B*07:02	9	800.56	2	0.17	0.328	0.304	0.78	0.214336	0.57	0.247	-0.251	0.21434	0.28895	16	-0.09506
RPSGHEGAAP	PFAS	HLA-B*07:02	10	394.27	1.5	0.34	0.395	0.387	1.28	0.024746	3.76	0.335	0.087	0.02475	0.34274	7	0.19718
LPSAEETKKL	PFAS	HLA-B*07:02	10	843.68	2	0.485	0.394	0.408	1.92	0.659256	8.575	0.359	0.804	0.65926	0.52743	2	-0.09079
GPRLNFSTPT	PFAS	HLA-B*07:02	10	34.21	0.3	0.609	0.581	0.585	2.8	0.35243	7.433	0.56	-1.093	0.35243	0.61197	1.5	-0.01611
TPTSTNIVSV	PFAS	HLA-B*07:02	10	374.75	1.5	0.563	0.425	0.446	2.41	0.976665	8.183	0.358	0.007	0.97667	0.57792	1.5	-0.05891
RVETTRRYRL	PFAS	HLA-B*07:02	10	485.7	1.5	0.232	0.38	0.358	0.95	0.976807	3.85	0.378	1.054	0.97681	0.62413	1	0.2356
HPIQSFSPES	PFAS	HLA-B*07:02	10	899.15	2	0.159	0.272	0.255	0.75	0.211256	3.829	0.318	-2.717	0.21126	0.29761	16	-0.22705
EPLNGPINIL	PFAS	HLA-B*07:02	10	946.08	2	0.302	0.375	0.364	1.16	0.971575	6.789	0.397	0.319	0.97158	0.62358	1	0.20967
LPDGQRREWI	PFAS	HLA-B*07:02	10	684.12	2	0.158	0.386	0.352	0.75	0.04634	8.643	0.391	0.009	0.04634	0.40165	4	0.24154
APKGNPICSL	PFAS	HLA-B*07:02	10	17.35	0.17	0.748	0.65	0.665	4.77	0.968708	8.407	0.684	0.625	0.96871	0.91758	0.2	-0.06988
LLRSPNRDFL	PFAS	HLA-B*07:02	10	718.78	2	0.222	0.303	0.291	0.92	0.568784	5.696	0.415	1.075	0.56878	0.56985	1.5	-0.03093
SPNRDFLTHV	PFAS	HLA-B*07:02	10	328.23	1.5	0.316	0.338	0.335	1.2	0.964711	8.642	0.448	0.101	0.96471	0.66759	0.8	0.2268
SARERCPACF	PFAS	HLA-B*07:02	10	1044.19	2	0.189	0.333	0.311	0.83	0.475778	3.941	0.356	2.736	0.47578	0.53145	2	0.10653
APPTPLPTPV	PFAS	HLA-B*07:02	10	220.6	1	0.37	0.442	0.431	1.39	0.969476	8.647	0.421	0	0.96948	0.63913	1	0.0297
KPPMLQPLAL	PFAS	HLA-B*07:02	10	36.33	0.3	0.547	0.587	0.581	2.3	0.798449	8.642	0.653	0.874	0.79845	0.8545	0.3	-0.30084
LPAVASKRYL	PFAS	HLA-B*07:02	10	26.16	0.25	0.642	0.67	0.666	3.12	0.363004	4.623	0.735	0.803	0.363	0.83675	0.4	-0.23024
GPLQTPLADV	PFAS	HLA-B*07:02	10	840.39	2	0.323	0.316	0.317	1.23	0.839597	0.099	0.316	-0.104	0.8396	0.50231	2	-0.05762
DPKVAARLAV	PFAS	HLA-B*07:02	10	766.09	2	0.425	0.339	0.352	1.62	0.279101	4.731	0.345	-0.26	0.2791	0.4013	4	0.10996
AARLAVAEAL	PFAS	HLA-B*07:02	10	121.54	0.8	0.567	0.553	0.555	2.44	0.475571	5.091	0.574	1.247	0.47557	0.71218	0.8	0.22813
AVMAALGVAV	PFAS	HLA-B*07:02	10	602.79	2	0.345	0.356	0.354	1.3	0.838346	8.067	0.342	0.709	0.83835	0.54835	1.5	0.09927
TVRAPGSLVI	PFAS	HLA-B*07:02	10	222.54	1	0.405	0.432	0.428	1.53	0.956663	6.191	0.455	0.534	0.95666	0.6836	0.8	-0.0626
SPGQHRLGGT	PFAS	HLA-B*07:02	10	447.21	1.5	0.18	0.36	0.333	0.81	0.02755	8.597	0.331	-1.072	0.02755	0.3104	16	0.0143
VPRVDVLSVL	PFAS	HLA-B*07:02	10	11.01	0.1	0.78	0.707	0.718	5.58	0.978016	4.034	0.762	0.616	0.97802	0.99745	0.1	-0.0058
GPHAMVRVSV	PFAS	HLA-B*07:02	10	36.81	0.3	0.493	0.59	0.575	1.96	0.330959	7.884	0.592	0.015	0.33096	0.66684	0.8	-0.09403
MVRVSVNGAV	PFAS	HLA-B*07:02	10	166.2	0.8	0.36	0.533	0.507	1.36	0.802263	7.516	0.571	0.703	0.80226	0.76908	0.8	-0.01719
RVSVNGAVVL	PFAS	HLA-B*07:02	10	408.11	1.5	0.478	0.409	0.419	1.88	0.969	8.633	0.412	1.38	0.969	0.66452	0.8	0.11033
GPSYCLPPTF	PFAS	HLA-B*07:02	10	289.29	1.5	0.402	0.362	0.368	1.52	0.612124	4.029	0.444	2.083	0.61212	0.6338	1	-0.11784
LPPTFPKASV	PFAS	HLA-B*07:02	10	568.53	1.5	0.305	0.398	0.384	1.17	0.975064	3.733	0.392	-0.008	0.97506	0.61119	1.5	-0.12798
VPREPGGPSP	PFAS	HLA-B*07:02	10	369.33	1.5	0.507	0.431	0.442	2.04	0.122448	7.462	0.349	-0.035	0.12245	0.37568	5	0.06563
SPRVAILREE	PFAS	HLA-B*07:02	10	979.19	2	0.281	0.251	0.255	1.09	0.049769	4.326	0.284	-1.913	0.04977	0.24737	32	0.31778
RPGLLLRHNL	PFAS	HLA-B*07:02	10	32.48	0.3	0.528	0.649	0.631	2.17	0.541	0.846	0.646	0.885	0.541	0.78985	0.4	0.05048
SVRVGPGPAL	PFAS	HLA-B*07:02	10	18.14	0.17	0.51	0.666	0.643	2.06	0.975885	7.595	0.704	1.349	0.97588	0.9573	0.15	0.12594
MLRGMEGAVL	PFAS	HLA-B*07:02	10	164.47	0.8	0.175	0.452	0.41	0.8	0.657132	8.398	0.479	1.118	0.65713	0.6548	0.8	0.06644
YPLNPNGSPG	PFAS	HLA-B*07:02	10	349.69	1.5	0.323	0.41	0.397	1.23	0.070804	3.81	0.358	-1.751	0.0708	0.33016	8	-0.14141
NPNGSPGGVA	PFAS	HLA-B*07:02	10	581.56	1.5	0.128	0.355	0.321	0.67	0.289551	0.969	0.312	-0.849	0.28955	0.35592	6	-0.05528
AVMPHPERAV	PFAS	HLA-B*07:02	10	810.79	2	0.262	0.342	0.33	1.04	0.5765	3.841	0.317	0.71	0.5765	0.46446	3	0.11333
RPWQWAWRPP	PFAS	HLA-B*07:02	10	760.39	2	0.176	0.351	0.325	0.8	0.023986	8.109	0.359	0.263	0.02399	0.37097	5	0.45485
SPVLHFYVRPS	PFAS	HLA-B*07:02	11	493.78	1.5	0.168	0.327	0.303	0.78	0.107674	7.195	0.447	-2.383	0.10767	0.41165	4	0.2202
YVRPSGHEGAA	PFAS	HLA-B*07:02	11	204.74	1	0.294	0.53	0.495	1.13	0.331699	0.99	0.534	-0.473	0.3317	0.59681	1.5	0.05475
RPSGHEGAAPG	PFAS	HLA-B*07:02	11	309.98	1.5	0.347	0.426	0.414	1.31	0.129402	3.76	0.404	-1.413	0.1294	0.39779	4	0.20577
LPELQGVETEL	PFAS	HLA-B*07:02	11	181.59	1	0.53	0.506	0.51	2.18	0.970701	1.88	0.449	0.611	0.9707	0.68268	0.8	0.16725
LPSAEETKKLM	PFAS	HLA-B*07:02	11	827.78	2	0.398	0.397	0.397	1.5	0.417396	8.575	0.391	0.154	0.41739	0.48876	2	-0.17301
LPGSNDLLLEV	PFAS	HLA-B*07:02	11	806.13	2	0.332	0.293	0.299	1.26	0.852193	8.619	0.348	-0.101	0.85219	0.53722	1.5	-0.11227
GPRLNFSTPTS	PFAS	HLA-B*07:02	11	631.24	2	0.5	0.31	0.339	2	0.026637	7.433	0.372	-2.633	0.02664	0.31217	16	0.0021
FPHPIQSFSPE	PFAS	HLA-B*07:02	11	288.97	1.5	0.184	0.327	0.305	0.82	0.120489	7.47	0.36	-1.958	0.12049	0.33816	8	-0.18086
HPIQSFSPESM	PFAS	HLA-B*07:02	11	17.8	0.17	0.554	0.714	0.69	2.35	0.827425	8.593	0.708	-0.167	0.82743	0.89	0.3	-0.30416
MPEPLNGPINI	PFAS	HLA-B*07:02	11	331.39	1.5	0.288	0.468	0.441	1.11	0.932036	3.172	0.436	0.187	0.93204	0.65038	1	0.13534
GPINILGEGRL	PFAS	HLA-B*07:02	11	509.49	1.5	0.293	0.402	0.386	1.13	0.739378	8.631	0.356	0.681	0.73938	0.53939	1.5	0.34158
RPEDPTRPSRF	PFAS	HLA-B*07:02	11	99.39	0.8	0.653	0.577	0.588	3.26	0.889953	8.468	0.528	2.378	0.88995	0.78769	0.4	0.0124
RPSRFQQQQGL	PFAS	HLA-B*07:02	11	17.43	0.17	0.698	0.666	0.671	3.86	0.89286	3.841	0.67	0.9	0.89286	0.89339	0.3	-0.30022
YPGNFARPLEV	PFAS	HLA-B*07:02	11	98.33	0.8	0.385	0.481	0.467	1.45	0.808316	4.095	0.518	-0.222	0.80832	0.69432	0.8	0.24569
EPVLAGFARSL	PFAS	HLA-B*07:02	11	145.77	0.8	0.557	0.549	0.55	2.37	0.971395	7.579	0.557	0.494	0.9714	0.78791	0.4	0.17119
TPLPTPVDLEL	PFAS	HLA-B*07:02	11	116.64	0.8	0.588	0.42	0.445	2.61	0.977345	6.025	0.45	0.502	0.97734	0.68245	0.8	0.12246
LQRKPPMLQPL	PFAS	HLA-B*07:02	11	734.7	2	0.119	0.295	0.269	0.65	0.971436	3.88	0.39	0.978	0.97144	0.63302	1	-0.50748
QPLALPPGLSV	PFAS	HLA-B*07:02	11	207.25	1	0.49	0.428	0.437	1.94	0.958022	4.324	0.413	0.089	0.95802	0.63078	1	-0.07075
LPPGLSVHQAL	PFAS	HLA-B*07:02	11	110.22	0.8	0.492	0.593	0.578	1.95	0.9594	2.266	0.575	0.793	0.9594	0.81069	0.4	-0.14565
LVAQQQCVGPL	PFAS	HLA-B*07:02	11	497.49	1.5	0.343	0.418	0.407	1.3	0.713189	8.336	0.404	1.084	0.71319	0.59157	1.5	-0.32098
TPLADVAVVAL	PFAS	HLA-B*07:02	11	69.66	0.5	0.648	0.559	0.572	3.2	0.962041	7.187	0.565	0.598	0.96204	0.79641	0.4	0.23223
AAKLPGEGAAL	PFAS	HLA-B*07:02	11	413.8	1.5	0.397	0.413	0.411	1.5	0.962722	8.457	0.418	1.093	0.96272	0.66194	0.8	0.12632
HPEGRGHLLYV	PFAS	HLA-B*07:02	11	280.74	1.5	0.345	0.465	0.447	1.3	0.915406	4.452	0.455	-0.124	0.91541	0.65787	0.8	0.15954
SPGQHRLGGTA	PFAS	HLA-B*07:02	11	58.28	0.5	0.374	0.54	0.515	1.41	0.302384	8.597	0.563	-0.902	0.30238	0.60849	1.5	0.04872
LPENLVRAFSI	PFAS	HLA-B*07:02	11	291.09	1.5	0.377	0.501	0.482	1.42	0.254831	7.676	0.479	-0.049	0.25483	0.53511	1.5	0.14476
LVRAFSITQGL	PFAS	HLA-B*07:02	11	286.88	1.5	0.433	0.423	0.424	1.65	0.962248	7.426	0.484	1.287	0.96225	0.73268	0.8	0.09725
VPVPRVDVLSV	PFAS	HLA-B*07:02	11	145.02	0.8	0.626	0.507	0.525	2.96	0.973889	8.183	0.536	0.011	0.97389	0.7554	0.8	0.04728
VPRVDVLSVLF	PFAS	HLA-B*07:02	11	108.06	0.8	0.568	0.509	0.518	2.45	0.957317	4.034	0.599	2.196	0.95732	0.8693	0.3	-0.01803
MVRVSVNGAVV	PFAS	HLA-B*07:02	11	237.27	1	0.334	0.464	0.444	1.26	0.880105	8.633	0.526	0.703	0.88011	0.7416	0.8	0.02018
EPGGPSPRVAI	PFAS	HLA-B*07:02	11	517.65	1.5	0.334	0.436	0.421	1.26	0.797181	0.94	0.39	-0.005	0.79718	0.56924	1.5	-0.03118
HPRAGAELRRF	PFAS	HLA-B*07:02	11	30.22	0.3	0.544	0.652	0.636	2.27	0.595662	3.86	0.684	2.083	0.59566	0.8701	0.3	0.28825
RFRKRPDTFSL	PFAS	HLA-B*07:02	11	574.89	1.5	0.34	0.399	0.39	1.29	0.966107	4.349	0.417	1.547	0.96611	0.67305	0.8	-0.10032
GPDSQPARPGL	PFAS	HLA-B*07:02	11	516.12	1.5	0.342	0.343	0.343	1.29	0.918824	6.85	0.309	0.331	0.91882	0.52401	2	-0.18561
SVRVGPGPALM	PFAS	HLA-B*07:02	11	286.56	1.5	0.201	0.4	0.37	0.86	0.961052	8.027	0.461	0.699	0.96105	0.69471	0.8	0.12964
GPGPALMLRGM	PFAS	HLA-B*07:02	11	251.88	1	0.298	0.426	0.407	1.14	0.339818	8.618	0.428	-0.295	0.33982	0.49708	2	-0.09082
MPHPERAVRPW	PFAS	HLA-B*07:02	11	108.29	0.8	0.36	0.58	0.547	1.36	0.966558	8.119	0.468	0.704	0.96656	0.70308	0.8	0.2614
RPWQWAWRPPP	PFAS	HLA-B*07:02	11	835.81	2	0.219	0.313	0.299	0.91	0.039086	8.109	0.345	0.263	0.03909	0.36037	6	0.45772
LARPPPASA	TMEM8A	HLA-B*07:02	9	789.96	2	0.232	0.353	0.335	0.95	0.940835	4.531	0.409	-0.382	0.94083	0.61114	1.5	-0.07924
HPAPGDWFV	TMEM8A	HLA-B*07:02	9	1011.82	2	0.213	0.341	0.322	0.9	0.939582	7.56	0.355	-0.01	0.93958	0.56616	1.5	0.31076
APGDWFVAA	TMEM8A	HLA-B*07:02	9	304.36	1.5	0.366	0.334	0.339	1.38	0.968206	6.039	0.4	-1.004	0.96821	0.59275	1.5	0.41692
SIMEPDVPL	TMEM8A	HLA-B*07:02	9	991.17	2	0.217	0.342	0.323	0.91	0.968781	3.854	0.325	1.21	0.96878	0.57323	1.5	0.08219
HPSYLKVFV	TMEM8A	HLA-B*07:02	9	405.8	1.5	0.22	0.369	0.347	0.92	0.232156	7.665	0.435	-0.031	0.23216	0.48646	2	-0.16798
VPDYTRELL	TMEM8A	HLA-B*07:02	9	224.35	1	0.302	0.393	0.379	1.16	0.821836	6.803	0.467	0.431	0.82184	0.66269	0.8	0.16802
LPSNFQKVL	TMEM8A	HLA-B*07:02	9	50.52	0.4	0.565	0.561	0.562	2.43	0.977161	5.643	0.609	0.66	0.97716	0.84536	0.3	-0.21313
APWPCRLLL	TMEM8A	HLA-B*07:02	9	15.09	0.15	0.765	0.731	0.736	5.19	0.95999	3.872	0.719	0.936	0.95999	0.9584	0.15	0.04112
RPRSVTIQP	TMEM8A	HLA-B*07:02	9	633.86	2	0.552	0.381	0.407	2.33	0.35788	7.175	0.371	0.086	0.35788	0.45367	3	-0.02829
SPSPDHQDL	TMEM8A	HLA-B*07:02	9	104.58	0.8	0.559	0.491	0.501	2.39	0.977327	-1.075	0.489	0.747	0.97733	0.72757	0.8	-0.09761
TPSVMRLRL	TMEM8A	HLA-B*07:02	9	25.77	0.25	0.614	0.598	0.6	2.84	0.971035	3.882	0.705	0.486	0.97104	0.93563	0.2	-0.11356
SLRANKTEM	TMEM8A	HLA-B*07:02	9	263.27	1	0.221	0.4	0.373	0.92	0.732607	6.635	0.426	0.435	0.73261	0.60171	1.5	-0.06187
TAFFQGYPL	TMEM8A	HLA-B*07:02	9	1062.93	2	0.048	0.293	0.256	0.46	0.96145	3.842	0.319	1.108	0.96145	0.56303	1.5	0.0653
SAWSRRANL	TMEM8A	HLA-B*07:02	9	198.79	1	0.145	0.515	0.459	0.72	0.895527	3.841	0.47	1.28	0.89553	0.70349	0.8	0.03379
GPYGQCLLL	TMEM8A	HLA-B*07:02	9	559.31	1.5	0.376	0.345	0.35	1.42	0.975281	5.526	0.354	0.651	0.97528	0.58971	1.5	-0.14649
RAATLLLTL	TMEM8A	HLA-B*07:02	9	316.89	1.5	0.407	0.369	0.375	1.54	0.9016	3.841	0.395	1.219	0.9016	0.62833	1	0.04384
YPTSWQRWA	TMEM8A	HLA-B*07:02	9	565.01	1.5	0.101	0.288	0.26	0.61	0.256676	3.267	0.347	-0.903	0.25668	0.38218	5	0.12589
LPGVSMASV	TMEM8A	HLA-B*07:02	9	164.92	0.8	0.409	0.507	0.492	1.55	0.494488	-1.031	0.483	-0.101	0.49449	0.59173	1.5	-0.3375
AVAAVVAGPL	TMEM8A	HLA-B*07:02	10	670.24	2	0.457	0.425	0.43	1.77	0.680761	8.597	0.401	1.087	0.68076	0.58135	1.5	0.19142
APQRLSFYSW	TMEM8A	HLA-B*07:02	10	1044.92	2	0.32	0.356	0.351	1.22	0.925753	7.925	0.243	0.643	0.92575	0.46737	3	-0.147
RFRVPPDAVL	TMEM8A	HLA-B*07:02	10	950.16	2	0.211	0.317	0.301	0.89	0.971795	3.955	0.329	1.31	0.9718	0.5804	1.5	0.11476
QPSFQVGVPL	TMEM8A	HLA-B*07:02	10	25.85	0.25	0.619	0.625	0.624	2.89	0.97719	6.643	0.661	0.706	0.97719	0.89852	0.3	0.05176
TPRSNASVNV	TMEM8A	HLA-B*07:02	10	60.85	0.5	0.729	0.613	0.63	4.39	0.969468	5.862	0.568	0.048	0.96947	0.78733	0.4	-0.24254
HPAPGDWFVA	TMEM8A	HLA-B*07:02	10	369.14	1.5	0.244	0.46	0.428	0.98	0.792735	7.56	0.439	-0.86	0.79273	0.59587	1.5	0.38757
LPPSSQKIEL	TMEM8A	HLA-B*07:02	10	202.06	1	0.378	0.448	0.437	1.42	0.968538	5.25	0.456	0.616	0.96854	0.68932	0.8	-0.47615
QPELLVTRVV	TMEM8A	HLA-B*07:02	10	1055.53	2	0.383	0.327	0.335	1.45	0.908971	3.799	0.309	-0.226	0.90897	0.50787	2	0.15508
VPDYTRELLL	TMEM8A	HLA-B*07:02	10	328.83	1.5	0.282	0.366	0.353	1.1	0.923617	6.803	0.454	0.431	0.92362	0.67259	0.8	0.17009
CPVRLTVGPV	TMEM8A	HLA-B*07:02	10	113.43	0.8	0.483	0.452	0.457	1.91	0.760838	8.348	0.481	0.017	0.76084	0.65261	1	0.15346
LPSPPWDRWL	TMEM8A	HLA-B*07:02	10	76	0.5	0.434	0.54	0.524	1.66	0.924405	4.839	0.571	0.698	0.9244	0.79644	0.4	0.33402
SPPWDRWLQV	TMEM8A	HLA-B*07:02	10	430.38	1.5	0.266	0.351	0.338	1.05	0.97718	3.991	0.408	-0.097	0.97718	0.62544	1	0.42276
RPRSVTIQPL	TMEM8A	HLA-B*07:02	10	2.58	0.01	0.858	0.864	0.863	9.02	0.971496	7.175	0.892	0.936	0.9715	1.13399	0.01	-0.05063
SPFCLTNYPV	TMEM8A	HLA-B*07:02	10	45.45	0.4	0.4	0.515	0.498	1.51	0.577116	8.491	0.585	0.307	0.57712	0.72253	0.8	-0.00494
SPFLGFNTSL	TMEM8A	HLA-B*07:02	10	9.2	0.08	0.609	0.746	0.725	2.79	0.967833	8.099	0.768	0.969	0.96783	1.00999	0.1	0.10385
TVAQQRAATL	TMEM8A	HLA-B*07:02	10	518.46	1.5	0.503	0.446	0.455	2.02	0.869082	4.879	0.364	1.04	0.86908	0.58554	1.5	-0.07373
APIAVSVRRF	TMEM8A	HLA-B*07:02	10	183.27	1	0.406	0.471	0.461	1.54	0.244286	5.085	0.56	2.491	0.24429	0.67724	0.8	0.07445
YPTSWQRWAF	TMEM8A	HLA-B*07:02	10	48.91	0.4	0.462	0.587	0.568	1.79	0.439035	3.845	0.585	2.167	0.43903	0.73796	0.8	0.20755
HILLAGSAAL	TMEM8A	HLA-B*07:02	10	450.97	1.5	0.229	0.434	0.403	0.94	0.978846	3.054	0.426	0.954	0.97885	0.67009	0.8	-0.04351
FPDDTAVQPSF	TMEM8A	HLA-B*07:02	11	427.01	1.5	0.452	0.399	0.407	1.75	0.77468	2.9	0.493	2.013	0.77468	0.71763	0.8	-0.06944
VPLSTTPRSNA	TMEM8A	HLA-B*07:02	11	592.57	2	0.266	0.353	0.34	1.05	0.212619	8.455	0.371	-0.79	0.21262	0.39909	4	-0.19995
TPRSNASVNVS	TMEM8A	HLA-B*07:02	11	612.28	2	0.578	0.325	0.363	2.53	0.047151	5.862	0.338	-2.512	0.04715	0.28581	16	-0.22145
HPAPGDWFVAA	TMEM8A	HLA-B*07:02	11	95.14	0.8	0.43	0.535	0.519	1.64	0.968206	7.56	0.546	-0.86	0.96821	0.74235	0.8	0.43974
APGDWFVAAHL	TMEM8A	HLA-B*07:02	11	272.03	1.5	0.608	0.449	0.473	2.78	0.952569	8.625	0.488	0.486	0.95257	0.71448	0.8	0.49197
ELRDCVSNGSL	TMEM8A	HLA-B*07:02	11	968.15	2	0.23	0.316	0.303	0.94	0.585302	7.699	0.36	0.867	0.5853	0.51337	2	-0.20843
APWPCRLLLPS	TMEM8A	HLA-B*07:02	11	512.21	1.5	0.412	0.347	0.357	1.56	0.029302	8.39	0.332	-2.264	0.0293	0.28199	16	0.02156
GPLGTVAFSAV	TMEM8A	HLA-B*07:02	11	101.56	0.8	0.419	0.5	0.488	1.59	0.495537	3.57	0.487	-0.104	0.49554	0.5959	1.5	0.14004
SPFCLTNYPVT	TMEM8A	HLA-B*07:02	11	795.15	2	0.201	0.255	0.247	0.86	0.039486	8.491	0.319	-0.713	0.03949	0.31006	16	0.01573
YPVTREDMDVV	TMEM8A	HLA-B*07:02	11	455.68	1.5	0.445	0.412	0.417	1.71	0.142218	7.414	0.4	0.209	0.14222	0.43722	3	0.0995
SVRVCSDTPSV	TMEM8A	HLA-B*07:02	11	525.73	1.5	0.369	0.381	0.379	1.39	0.590291	8.636	0.422	0.602	0.59029	0.56987	1.5	-0.20314
SVMRLRLNTGM	TMEM8A	HLA-B*07:02	11	535.07	1.5	0.135	0.34	0.309	0.69	0.921571	8.262	0.342	0.416	0.92157	0.55975	1.5	0.07035
IPYPETDNWYL	TMEM8A	HLA-B*07:02	11	436.74	1.5	0.362	0.382	0.379	1.36	0.953534	4.115	0.438	0.869	0.95353	0.67427	0.8	0.32323
YPETDNWYLSL	TMEM8A	HLA-B*07:02	11	84.57	0.8	0.584	0.55	0.555	2.58	0.973331	8.64	0.523	0.341	0.97333	0.75052	0.8	0.19306
APIAVSVRRFF	TMEM8A	HLA-B*07:02	11	200.74	1	0.501	0.521	0.518	2.01	0.060246	5.085	0.59	2.491	0.06025	0.66583	0.8	0.16267
LPGVSMASVGI	TMEM8A	HLA-B*07:02	11	619.63	2	0.223	0.408	0.38	0.92	0.327462	5.826	0.397	0.119	0.32746	0.47365	3	-0.34255
